# Supplementary material for: New names and status for Pacific spiny species of Solanum (Solanaceae, subgenus Leptostemonum Bitter; the Leptostemonum Clade)
Source: PhytoKeys. 2020 Apr 10;145:1–36. doi: 10.3897/phytokeys.145.48531 (PMC7165196; doi:10.3897/phytokeys.145.48531)
Supplement: XML Treatment for Solanum labyrinthinum [file phytokeys.145.48531-treatment1.xml]

<!DOCTYPE tp:taxon-treatment
  PUBLIC "-//TaxonX//DTD Taxonomic Treatment Publishing DTD v0 20100105//EN" "tax-treatment-NSO.dtd">
<tp:taxon-treatment xmlns:tp="http://www.plazi.org/taxpub"><tp:treatment-meta><kwd-group><label>Taxon classification</label><kwd><named-content xmlns:xlink="http://www.w3.org/1999/xlink" content-type="kingdom">Plantae</named-content></kwd><kwd><named-content xmlns:xlink="http://www.w3.org/1999/xlink" content-type="order">Solanales</named-content></kwd><kwd><named-content xmlns:xlink="http://www.w3.org/1999/xlink" content-type="family">Solanaceae</named-content></kwd></kwd-group><mixed-citation publication-type="journal"><person-group><name><surname>McClelland</surname><given-names>Donald H.R.</given-names></name><name><surname>Nee</surname><given-names>Michael</given-names></name><name><surname>Knapp</surname><given-names>Sandra</given-names></name></person-group><article-title>New names and status for Pacific spiny species of <italic><tp:taxon-name><tp:taxon-name-part taxon-name-part-type="genus" reg="Solanum">Solanum</tp:taxon-name-part></tp:taxon-name></italic> (<tp:taxon-name><tp:taxon-name-part taxon-name-part-type="family">Solanaceae</tp:taxon-name-part></tp:taxon-name>, <tp:taxon-name><tp:taxon-name-part taxon-name-part-type="infraspecific-rank">subgenus</tp:taxon-name-part> <tp:taxon-name-part taxon-name-part-type="subgenus" reg="Leptostemonum">Leptostemonum</tp:taxon-name-part></tp:taxon-name> Bitter; the Leptostemonum Clade)</article-title><source>PhytoKeys</source><day>10</day><month>4</month><year>2020</year><volume>145</volume><fpage>1</fpage><lpage>36</lpage><pub-id pub-id-type="doi">10.3897/phytokeys.145.48531</pub-id></mixed-citation></tp:treatment-meta><tp:nomenclature><tp:taxon-name><object-id xmlns:xlink="http://www.w3.org/1999/xlink" content-type="arpha" xlink:type="simple">EC439C69-64C6-59E1-9A58-4C1ED0296AA4</object-id>
              <tp:taxon-name-part taxon-name-part-type="genus" reg="Solanum">Solanum</tp:taxon-name-part>
              <tp:taxon-name-part taxon-name-part-type="species" reg="labyrinthinum">labyrinthinum</tp:taxon-name-part>
              <object-id xmlns:xlink="http://www.w3.org/1999/xlink" content-type="ipni" xlink:type="simple">urn:lsid:ipni.org:names:77209325-1</object-id>
            </tp:taxon-name><tp:taxon-authority>D.McClelland</tp:taxon-authority><tp:taxon-status xmlns:xlink="http://www.w3.org/1999/xlink" xlink:type="simple">sp. nov.</tp:taxon-status><xref ref-type="fig" rid="F1">Figure 1</xref></tp:nomenclature><tp:treatment-sec sec-type="diagnosis" id="SECID0EWOAC"><title>Diagnosis.</title><p>Like <italic><tp:taxon-name><tp:taxon-name-part taxon-name-part-type="genus" reg="Solanum">S.</tp:taxon-name-part> <tp:taxon-name-part taxon-name-part-type="species" reg="dunalianum">dunalianum</tp:taxon-name-part></tp:taxon-name></italic> Gaudich. but with narrowly elliptic to lanceolate leaves, many-branched inflorescences arising from the middle of the internode, and smaller fruits.</p></tp:treatment-sec><tp:treatment-sec sec-type="material" id="SECID0EHPAC"><title>Type.</title><p>Papua New Guinea. Milne Bay Province: Normanby Island, Waikaiuna [Bay], 5 m, 17 Apr 1956 (fl, fr), <italic>L.J. Brass 25460</italic> (holotype: LAE [acc. # 47392]; isotypes: A, K [K000922591], L [L.4307630], S, US [acc. # 2408171]).</p><fig id="F1" position="float" orientation="portrait"><object-id xmlns:xlink="http://www.w3.org/1999/xlink" content-type="doi" xlink:type="simple">10.3897/phytokeys.145.48531.figure1</object-id><object-id xmlns:xlink="http://www.w3.org/1999/xlink" content-type="arpha" xlink:type="simple">9F2CE304-0083-5210-AF08-CACCFDEDCF0B</object-id><label>Figure 1.</label><caption><p><italic><tp:taxon-name><tp:taxon-name-part taxon-name-part-type="genus" reg="Solanum">Solanum</tp:taxon-name-part> <tp:taxon-name-part taxon-name-part-type="species" reg="labyrinthinum">labyrinthinum</tp:taxon-name-part></tp:taxon-name></italic> D.McClelland (isotype <italic>Brass 25460</italic>, US [acc. # 2408171]). Reproduced with permission.</p></caption><graphic xmlns:xlink="http://www.w3.org/1999/xlink" xlink:href="phytokeys-145-001-g001.jpg" position="float" orientation="portrait" xlink:type="simple" id="oo_398909.jpg"><uri content-type="original_file" xlink:type="simple">https://binary.pensoft.net/fig/398909</uri></graphic></fig></tp:treatment-sec><tp:treatment-sec sec-type="description" id="SECID0EKAAE"><title>Description.</title><p>Erect shrub to ca. 2.5 m, the internodes to 6.5 cm long, apparently unarmed. Stems with a few scattered ferruginous sessile porrect-stellate trichomes when young, the rays 6–7, ca. 0.15 mm long, the midpoint more or less equal to the rays, the stems soon glabrescent; new growth sparsely pubescent with sessile stellate trichomes and minute glandular papillae; bark of older stems pale gray. Sympodial units difoliate, the leaves geminate or not, if geminate members of a pair more or less equal in size and shape. Leaves simple; blades 8.0–16.0 cm long, 1.4–3.7 cm wide, ca. 4.5–6.0 times as long as wide, narrowly elliptic to lanceolate, subcoriaceous, concolorous, unarmed; adaxial surfaces glabrous or with a few sessile porrect-stellate trichomes with 5–8 rays 0.15–0.2 mm long, the midpoints much shorter than the rays; abaxial surfaces glabrous; principal veins 7–10 pairs, the midrib raised both abaxially and adaxially, the lateral veins weakly brochidodromous, raised both abaxially and adaxially, drying yellowish or dark; base cuneate; margins entire or slightly wavy; apex acute to somewhat acuminate; petiole 0.9–1.8 cm long, 0.8–1.3 mm in diameter, channeled adaxially, glabrous when mature, unarmed. Inflorescence to 7.5 cm long, appearing lateral, extra-axillary, unbranched to forked to many-branched, with few to ca. 50 flowers, sparsely to moderately pubescent with sessile porrect-stellate trichomes when young, soon glabrous, unarmed; peduncle 0.1–0.6 cm long,, unarmed; pedicels 0.6–1.0 cm long, ca. 0.3 mm in diameter at the base, ca. 0.5 mm in diameter below the calyx, straight, gradually increasing in diameter from the base distally, articulated at the base; pedicel scars congested to spaced 0.9 mm apart, rigid, in two rows. Buds conical, the calyx enclosing the corolla when young, the corolla sparsely pubescent with scattered stellate trichomes and glandular papillae on exposed abaxial surfaces, strongly exserted from the calyx lobes before anthesis. Flowers 5-merous, all perfect. Calyx 1.4–1.7 mm long, with the tube to 0.8–1.2 mm long, in bud appearing nearly truncate with apiculate lobe tips to 0.5 mm long, splitting in the scarious sinuses at anthesis, the lobes 1.1–1.7 mm long, 1–1.4 mm wide, deltate, abaxially glabrous to sparsely pubescent with scattered porrect-stellate trichomes and minute glandular papillae, adaxially glabrous. Corolla ca. 1.2 cm in diameter, purple or deep violet, stellate, the interpetalar tissue not well-developed, the lobes 3.7–5.4 mm long, 1.6–2 mm wide, long-deltate, spreading at anthesis. abaxially densely stellate pubescent where exposed in bud, adaxially glabrous or with a few stellate trichomes near the tips. Stamens equal; filament tube minute; free portion of the filaments ca. 0.5 mm long, glabrous; anthers 3.5–4 mm long, 0.6–1 mm wide, tapering, connivent, yellow, poricidal at the tips, the pores directed distally. Ovary conical, glabrous; style 3.0–5.0 mm long, ca. 0.2 mm in diameter, exserted from or equal to the anther cone, filiform, straight, glabrous; stigma ca. 0.4 mm in diameter, bilobed, minutely papillate. Fruit a globose berry, 4.0–6.0 mm in diameter, red when mature, glabrous, the pericarp thin, shiny, opaque; fruiting pedicels 1.2–1.6 cm long, 0.4–1 mm in diameter at the base, 0.8–1.1 mm in diameter at the apex, erect; fruiting calyx not accrescent, the lobes 1.4–2.2 mm long, 1.0–1.5 mm wide, glabrous, appressed to the berry surface or slightly reflexed. Seeds 10–40 per berry, 1.8–2.5 mm long, 1.5–1.8 mm wide, flattened, suborbicular to reniform, notched at the point of attachment, yellow-ferruginous when dry, the surface minutely pitted (alveolate), the testal cells with straight walls. Chromosome number not known.</p></tp:treatment-sec><tp:treatment-sec sec-type="distribution" id="SECID0EPAAE"><title>Distribution and ecology</title><p>(Figure <xref ref-type="fig" rid="F2">2</xref>). <italic><tp:taxon-name><tp:taxon-name-part taxon-name-part-type="genus" reg="Solanum">Solanum</tp:taxon-name-part> <tp:taxon-name-part taxon-name-part-type="species" reg="labyrinthinum">labyrinthinum</tp:taxon-name-part></tp:taxon-name></italic> is known from Normanby Island and adjacent East Cape on New Guinea; it has been collected along roads in rainforest from 5 to 185 m elevation.</p><fig id="F2" position="float" orientation="portrait"><object-id xmlns:xlink="http://www.w3.org/1999/xlink" content-type="doi" xlink:type="simple">10.3897/phytokeys.145.48531.figure2</object-id><object-id xmlns:xlink="http://www.w3.org/1999/xlink" content-type="arpha" xlink:type="simple">7DC8A760-6842-5308-A608-1CF0BBD055AF</object-id><label>Figure 2.</label><caption><p>Distribution of <italic><tp:taxon-name><tp:taxon-name-part taxon-name-part-type="genus" reg="Solanum">Solanum</tp:taxon-name-part> <tp:taxon-name-part taxon-name-part-type="species" reg="labyrinthinum">labyrinthinum</tp:taxon-name-part></tp:taxon-name></italic> and <italic><tp:taxon-name><tp:taxon-name-part taxon-name-part-type="genus" reg="Solanum">S.</tp:taxon-name-part> <tp:taxon-name-part taxon-name-part-type="species" reg="peekelii">peekelii</tp:taxon-name-part></tp:taxon-name></italic>.</p></caption><graphic xmlns:xlink="http://www.w3.org/1999/xlink" xlink:href="phytokeys-145-001-g002.jpg" position="float" orientation="portrait" xlink:type="simple" id="oo_398910.jpg"><uri content-type="original_file" xlink:type="simple">https://binary.pensoft.net/fig/398910</uri></graphic></fig></tp:treatment-sec><tp:treatment-sec sec-type="phenology" id="SECID0EHCAE"><title>Phenology.</title><p>Known to flower and fruit in Apr. Perhaps fertile year round like the other members of <tp:taxon-name><tp:taxon-name-part taxon-name-part-type="genus" reg="Solanum">Solanum</tp:taxon-name-part> <tp:taxon-name-part taxon-name-part-type="infraspecific-rank">section</tp:taxon-name-part> <tp:taxon-name-part taxon-name-part-type="section" reg="Dunaliana">Dunaliana</tp:taxon-name-part></tp:taxon-name>.</p></tp:treatment-sec><tp:treatment-sec sec-type="etymology" id="SECID0E1CAE"><title>Etymology.</title><p>The specific epithet was chosen to reflect the taxonomic labyrinth involving two other species of New Guinea <italic><tp:taxon-name><tp:taxon-name-part taxon-name-part-type="genus" reg="Solanum">Solanum</tp:taxon-name-part></tp:taxon-name></italic> that was unintentionally created by <xref ref-type="bibr" rid="B25">Symon (1985)</xref>.</p></tp:treatment-sec><tp:treatment-sec sec-type="Preliminary conservation assessment" id="SECID0ELDAE"><title>Preliminary conservation assessment</title><p>(<xref ref-type="bibr" rid="B13">IUCN 2019</xref>). <abbrev xmlns:xlink="http://www.w3.org/1999/xlink" xlink:title="Extent of Occurrence" id="ABBRID0EVDAE" xlink:type="simple">EOO</abbrev> = 51 km<sup>2</sup> [CR – Critically Endangered]; <abbrev xmlns:xlink="http://www.w3.org/1999/xlink" xlink:title="Area of Occupancy" id="ABBRID0E2DAE" xlink:type="simple">AOO</abbrev> = 12 km<sup>2</sup> [EN – Endangered]. We assess <italic><tp:taxon-name><tp:taxon-name-part taxon-name-part-type="genus" reg="Solanum">Solanum</tp:taxon-name-part> <tp:taxon-name-part taxon-name-part-type="species" reg="labyrinthinum">labyrinthinum</tp:taxon-name-part></tp:taxon-name></italic> as EN (Endangered) using IUCN Criteria B1a,b, due to its restricted distribution, its primary forest habitat and lack of recent collections indicating population decline. Although it is found both on New Guinea and in the Solomon Islands, the destruction of lowland forest habitat in coastal areas suggests conservation concern.</p></tp:treatment-sec><tp:treatment-sec sec-type="discussion" id="SECID0EMEAE"><title>Discussion.</title><p><italic><tp:taxon-name><tp:taxon-name-part taxon-name-part-type="genus" reg="Solanum">Solanum</tp:taxon-name-part> <tp:taxon-name-part taxon-name-part-type="species" reg="labyrinthinum">labyrinthinum</tp:taxon-name-part></tp:taxon-name></italic> differs from other members of section <tp:taxon-name><tp:taxon-name-part taxon-name-part-type="genus" reg="Solanum"/><tp:taxon-name-part taxon-name-part-type="section" reg="Dunaliana">Dunaliana</tp:taxon-name-part></tp:taxon-name> (sensu <xref ref-type="bibr" rid="B16">McClelland 2012</xref>) in its almost completely glabrous narrowly elliptic or somewhat lanceolate leaves. Like <italic><tp:taxon-name><tp:taxon-name-part taxon-name-part-type="genus" reg="Solanum">Solanum</tp:taxon-name-part> <tp:taxon-name-part taxon-name-part-type="species" reg="torricellense">torricellense</tp:taxon-name-part></tp:taxon-name></italic> Bitter of New Guinea, but unlike the other members of this group (section <tp:taxon-name><tp:taxon-name-part taxon-name-part-type="genus" reg="Solanum"/><tp:taxon-name-part taxon-name-part-type="section" reg="Dunaliana">Dunaliana</tp:taxon-name-part></tp:taxon-name> sensu <xref ref-type="bibr" rid="B16">McClelland 2012</xref>), the inflorescence of this species emerges from the middle of the internode. <italic><tp:taxon-name><tp:taxon-name-part taxon-name-part-type="genus" reg="Solanum">Solanum</tp:taxon-name-part> <tp:taxon-name-part taxon-name-part-type="species" reg="labyrinthinum">labyrinthinum</tp:taxon-name-part></tp:taxon-name></italic> differs from <italic><tp:taxon-name><tp:taxon-name-part taxon-name-part-type="genus" reg="Solanum">S.</tp:taxon-name-part> <tp:taxon-name-part taxon-name-part-type="species" reg="peekelii">peekelii</tp:taxon-name-part></tp:taxon-name></italic> with which it has been confused (see below) in its narrow completely glabrous leaves at maturity with distinctive appressed stellate trichomes when young, its fewer principal leaf veins (7–10 versus 10–14) that often dry yellowish, its slightly smaller flowers (ca. 1.2 cm in diameter versus to 1.5 cm in diameter) and fruits, and in its distribution. The stems of <italic><tp:taxon-name><tp:taxon-name-part taxon-name-part-type="genus" reg="Solanum">S.</tp:taxon-name-part> <tp:taxon-name-part taxon-name-part-type="species" reg="labyrinthinum">labyrinthinum</tp:taxon-name-part></tp:taxon-name></italic> are often purplish tinged, and the flowers are darker purple than those of <italic><tp:taxon-name><tp:taxon-name-part taxon-name-part-type="genus" reg="Solanum">S.</tp:taxon-name-part> <tp:taxon-name-part taxon-name-part-type="species" reg="peekelii">peekelii</tp:taxon-name-part></tp:taxon-name></italic>.</p><p><xref ref-type="bibr" rid="B25">Symon (1985)</xref> applied the name <italic><tp:taxon-name><tp:taxon-name-part taxon-name-part-type="genus" reg="Solanum">S.</tp:taxon-name-part> <tp:taxon-name-part taxon-name-part-type="species" reg="peekelii">peekelii</tp:taxon-name-part></tp:taxon-name></italic> to the plants we here recognise as <italic><tp:taxon-name><tp:taxon-name-part taxon-name-part-type="genus" reg="Solanum">S.</tp:taxon-name-part> <tp:taxon-name-part taxon-name-part-type="species" reg="labyrinthinum">labyrinthinum</tp:taxon-name-part></tp:taxon-name></italic>, then applied the name <italic><tp:taxon-name><tp:taxon-name-part taxon-name-part-type="genus" reg="Solanum">S.</tp:taxon-name-part> <tp:taxon-name-part taxon-name-part-type="species" reg="torricellense">torricellense</tp:taxon-name-part></tp:taxon-name></italic> to plants matching the description of <italic><tp:taxon-name><tp:taxon-name-part taxon-name-part-type="genus" reg="Solanum">S.</tp:taxon-name-part> <tp:taxon-name-part taxon-name-part-type="species" reg="peekelii">peekelii</tp:taxon-name-part></tp:taxon-name></italic> and provided a new name for plants matching the type of <italic><tp:taxon-name><tp:taxon-name-part taxon-name-part-type="genus" reg="Solanum">S.</tp:taxon-name-part> <tp:taxon-name-part taxon-name-part-type="species" reg="torricellense">torricellense</tp:taxon-name-part></tp:taxon-name></italic>, thus creating a taxonomic labyrinth (see below under typification of <italic><tp:taxon-name><tp:taxon-name-part taxon-name-part-type="genus" reg="Solanum">S.</tp:taxon-name-part> <tp:taxon-name-part taxon-name-part-type="species" reg="peekelii">peekelii</tp:taxon-name-part></tp:taxon-name></italic> for details, and <tp:taxon-name><tp:taxon-name-part taxon-name-part-type="family">Solanaceae</tp:taxon-name-part></tp:taxon-name> Source (<ext-link xmlns:xlink="http://www.w3.org/1999/xlink" xlink:type="simple" ext-link-type="uri" xlink:href="http://www.solanaceaesource.org">www.solanaceaesource.org</ext-link>) for descriptions of the other taxa involved).</p></tp:treatment-sec><tp:treatment-sec sec-type="material" id="SECID0EAKAE"><title>Additional specimens examined.</title><p>Papua New Guinea. Milne Bay Province: Awaiama, Sep 1895 (fr), <italic>Fitzgerald 16</italic> (MEL); Normanby Island, Sewa Bay, 600 ft, 20 Apr 1956 (fl), <italic>J. Womersley &amp; L. Brass NGF-8678</italic> (A [2 sheets], BM [2 sheets], BO, BRI, CANB, K, L, LAE, NSW, SING).</p></tp:treatment-sec><ref-list><ref id="B25"><mixed-citation xmlns:xlink="http://www.w3.org/1999/xlink" xlink:type="simple"><person-group><name name-style="western"><surname>Symon</surname><given-names>DE</given-names></name></person-group> (<year>1985</year>) <article-title>The <tp:taxon-name><tp:taxon-name-part taxon-name-part-type="family">Solanaceae</tp:taxon-name-part></tp:taxon-name> of New Guinea.</article-title><source>Journal of the Adelaide Botanic Gardens</source><volume>8</volume>: <fpage>1</fpage>–<lpage>171</lpage>.</mixed-citation></ref><ref id="B13"><mixed-citation xmlns:xlink="http://www.w3.org/1999/xlink" xlink:type="simple"><institution xlink:type="simple">IUCN</institution> (<year>2019</year>) Guidelines for using the IUCN Red List Categories and Criteria. Version 14. Prepared by the Standards and Petitions Subcommittee. <ext-link xlink:type="simple" ext-link-type="uri" xlink:href="http://www.iucnredlist.org/documents/RedListGuidelines.pdf">http://www.iucnredlist.org/documents/RedListGuidelines.pdf</ext-link> [9 Oct 2019]</mixed-citation></ref><ref id="B16"><mixed-citation xmlns:xlink="http://www.w3.org/1999/xlink" xlink:type="simple"><person-group><name name-style="western"><surname>McClelland</surname><given-names>DHR</given-names></name></person-group> (<year>2012</year>) Systematics and taxonomy of <italic><tp:taxon-name><tp:taxon-name-part taxon-name-part-type="genus">Solanum</tp:taxon-name-part></tp:taxon-name></italic> sections <italic><tp:taxon-name><tp:taxon-name-part taxon-name-part-type="genus">Dunaliana</tp:taxon-name-part></tp:taxon-name></italic> and <italic><tp:taxon-name><tp:taxon-name-part taxon-name-part-type="genus">Irenosolanum</tp:taxon-name-part></tp:taxon-name></italic> (<tp:taxon-name><tp:taxon-name-part taxon-name-part-type="family">Solanaceae</tp:taxon-name-part></tp:taxon-name>). Doctoral dissertation presented to the City University of New York, NY.</mixed-citation></ref></ref-list></tp:taxon-treatment>
