# Supplementary material for: New names and status for Pacific spiny species of Solanum (Solanaceae, subgenus Leptostemonum Bitter; the Leptostemonum Clade)
Source: PhytoKeys. 2020 Apr 10;145:1–36. doi: 10.3897/phytokeys.145.48531 (PMC7165196; doi:10.3897/phytokeys.145.48531)
Supplement: XML Treatment for Solanum caumii [file phytokeys.145.48531-treatment3.xml]

<!DOCTYPE tp:taxon-treatment
  PUBLIC "-//TaxonX//DTD Taxonomic Treatment Publishing DTD v0 20100105//EN" "tax-treatment-NSO.dtd">
<tp:taxon-treatment xmlns:tp="http://www.plazi.org/taxpub"><tp:treatment-meta><kwd-group><label>Taxon classification</label><kwd><named-content xmlns:xlink="http://www.w3.org/1999/xlink" content-type="kingdom">Plantae</named-content></kwd><kwd><named-content xmlns:xlink="http://www.w3.org/1999/xlink" content-type="order">Solanales</named-content></kwd><kwd><named-content xmlns:xlink="http://www.w3.org/1999/xlink" content-type="family">Solanaceae</named-content></kwd></kwd-group><mixed-citation publication-type="journal"><person-group><name><surname>McClelland</surname><given-names>Donald H.R.</given-names></name><name><surname>Nee</surname><given-names>Michael</given-names></name><name><surname>Knapp</surname><given-names>Sandra</given-names></name></person-group><article-title>New names and status for Pacific spiny species of <italic><tp:taxon-name><tp:taxon-name-part taxon-name-part-type="genus" reg="Solanum">Solanum</tp:taxon-name-part></tp:taxon-name></italic> (<tp:taxon-name><tp:taxon-name-part taxon-name-part-type="family">Solanaceae</tp:taxon-name-part></tp:taxon-name>, <tp:taxon-name><tp:taxon-name-part taxon-name-part-type="infraspecific-rank">subgenus</tp:taxon-name-part> <tp:taxon-name-part taxon-name-part-type="subgenus" reg="Leptostemonum">Leptostemonum</tp:taxon-name-part></tp:taxon-name> Bitter; the Leptostemonum Clade)</article-title><source>PhytoKeys</source><day>10</day><month>4</month><year>2020</year><volume>145</volume><fpage>1</fpage><lpage>36</lpage><pub-id pub-id-type="doi">10.3897/phytokeys.145.48531</pub-id></mixed-citation></tp:treatment-meta><tp:nomenclature><tp:taxon-name><object-id xmlns:xlink="http://www.w3.org/1999/xlink" content-type="arpha" xlink:type="simple">F19C4610-8F68-5AEF-99A4-7758D76A20F2</object-id>
              <tp:taxon-name-part taxon-name-part-type="genus" reg="Solanum">Solanum</tp:taxon-name-part>
              <tp:taxon-name-part taxon-name-part-type="species" reg="caumii">caumii</tp:taxon-name-part>
              <object-id xmlns:xlink="http://www.w3.org/1999/xlink" content-type="ipni" xlink:type="simple">urn:lsid:ipni.org:names:77209326-1</object-id>
            </tp:taxon-name><tp:taxon-authority>(F.Br.) D.McClelland, comb. et</tp:taxon-authority><tp:taxon-status xmlns:xlink="http://www.w3.org/1999/xlink" xlink:type="simple">stat. nov.</tp:taxon-status><xref ref-type="fig" rid="F4">Figure 4</xref><tp:nomenclature-citation-list><tp:nomenclature-citation><tp:taxon-name>
                  <tp:taxon-name-part taxon-name-part-type="genus" reg="Solanum">Solanum</tp:taxon-name-part> <tp:taxon-name-part taxon-name-part-type="species" reg="nelsonii">nelsonii</tp:taxon-name-part> <tp:taxon-name-part taxon-name-part-type="authority">Dunal</tp:taxon-name-part> <tp:taxon-name-part taxon-name-part-type="infraspecific-rank">var.</tp:taxon-name-part> <tp:taxon-name-part taxon-name-part-type="variety" reg="caumii">caumii</tp:taxon-name-part></tp:taxon-name><comment>F.Br., Bull. Bish. Mus. 81: 36, pl. 15B. 1931. Type. United States of America. Hawaii: Leeward Islands, Nihoa, 75 m, 19 Jun 1923 (fl, fr), <italic>E. Caum 84</italic> (holotype: BISH [acc. # 581193, barcode BISH1014622]; isotypes: BISH [acc. # 581194, barcode BISH1014623], K [K000922665], NY [00172288], UC [acc. #505079]).</comment></tp:nomenclature-citation><tp:nomenclature-citation><tp:taxon-name>
                  <tp:taxon-name-part taxon-name-part-type="genus" reg="Solanum">Solanum</tp:taxon-name-part> <tp:taxon-name-part taxon-name-part-type="species" reg="nelsonii">nelsonii</tp:taxon-name-part> <tp:taxon-name-part taxon-name-part-type="authority">Dunal</tp:taxon-name-part> <tp:taxon-name-part taxon-name-part-type="infraspecific-rank">var.</tp:taxon-name-part> <tp:taxon-name-part taxon-name-part-type="variety" reg="acuminatum">acuminatum</tp:taxon-name-part></tp:taxon-name><comment>F.Br., Bull. Bish. Mus. 81: 36, pl. 16A. 1931. Type. United States of America. Hawaii: Leeward Islands, Nihoa, 75 m, 19 Jun 1923 (fl, fr), <italic>E. Caum 68</italic> (holotype: BISH [acc. # 581186, barcode BISH1014620]; isotypes: BISH [acc. # 581185, barcode BISH1014621], K [K000922664], NY [00172287]).</comment></tp:nomenclature-citation></tp:nomenclature-citation-list></tp:nomenclature><tp:treatment-sec sec-type="material" id="SECID0EV3AE"><title>Type.</title><p>Based on <tp:taxon-name><tp:taxon-name-part taxon-name-part-type="genus" reg="Solanum">Solanum</tp:taxon-name-part> <tp:taxon-name-part taxon-name-part-type="species" reg="nelsonii">nelsonii</tp:taxon-name-part> <tp:taxon-name-part taxon-name-part-type="authority">Dunal</tp:taxon-name-part> <tp:taxon-name-part taxon-name-part-type="infraspecific-rank">var.</tp:taxon-name-part> <tp:taxon-name-part taxon-name-part-type="variety" reg="caumii">caumii</tp:taxon-name-part></tp:taxon-name> F.Br.</p><fig id="F4" position="float" orientation="portrait"><object-id xmlns:xlink="http://www.w3.org/1999/xlink" content-type="doi" xlink:type="simple">10.3897/phytokeys.145.48531.figure4</object-id><object-id xmlns:xlink="http://www.w3.org/1999/xlink" content-type="arpha" xlink:type="simple">2B63BBC1-8DC5-5CE2-8231-81652107C9DA</object-id><label>Figure 4.</label><caption><p><italic><tp:taxon-name><tp:taxon-name-part taxon-name-part-type="genus" reg="Solanum">Solanum</tp:taxon-name-part> <tp:taxon-name-part taxon-name-part-type="species" reg="caumii">caumii</tp:taxon-name-part></tp:taxon-name></italic> (F.Br.) D.McClelland (holotype of <tp:taxon-name><tp:taxon-name-part taxon-name-part-type="genus" reg="Solanum">S.</tp:taxon-name-part> <tp:taxon-name-part taxon-name-part-type="species" reg="nelsonii">nelsonii</tp:taxon-name-part> <tp:taxon-name-part taxon-name-part-type="infraspecific-rank">var.</tp:taxon-name-part> <tp:taxon-name-part taxon-name-part-type="variety" reg="caumii">caumii</tp:taxon-name-part></tp:taxon-name> F.Br., <italic>E. Caum 84</italic> BISH [acc. # 581193, barcode BISH1014622]). Reproduced with permission.</p></caption><graphic xmlns:xlink="http://www.w3.org/1999/xlink" xlink:href="phytokeys-145-001-g004.jpg" position="float" orientation="portrait" xlink:type="simple" id="oo_398912.jpg"><uri content-type="original_file" xlink:type="simple">https://binary.pensoft.net/fig/398912</uri></graphic></fig></tp:treatment-sec><tp:treatment-sec sec-type="description" id="SECID0E15AE"><title>Description.</title><p>Erect to sprawling shrub to ca. 1.5 m, the internodes to 6.6 cm long, unarmed. Stems densely pubescent with yellow-ferruginous, short-stalked porrect-stellate trichomes, the stalks of various lengths to ca. 0.1 mm, the rays 6–10, 0.15–0.2 mm long, the midpoint shorter than the rays; new growth densely stellate-pubescent; bark of older stems reddish brown. Sympodial units difoliate, the leaves geminate or not, if geminate the leaves of a pair similar in size and shape. Leaves simple or shallowly lobed; blades 3.5–8.0 cm long, 2.2–6.4 cm wide, 1.3–1.6 times as long as wide, deltate to ovate, chartaceous, concolorous, unarmed; adaxial surfaces densely pubescent with short-stalked porrect-stellate trichomes, the stalks to ca. 0.1 mm long, the rays 6–9, 0.1–0.2 mm long, the midpoint much shorter than the rays; abaxial surfaces densely pubescent with short-stalked porrect-stellate trichomes, the stalks to ca. 0.1 mm long, the rays 7–9, 0.2–0.25 mm long, the midpoint of the stellate trichomes much shorter than the rays; principal veins 4–6 pairs, the midrib raised abaxially, distinct adaxially, the lateral veins weakly brochidodromous or semicraspedodromous, raised abaxially, distinct adaxially; base cordate, truncate, or rounded; margins entire or shallowly lobed, the sinuses less than 1/4 of the way to the midrib; apex acute to acuminate; petiole 0.8–3.3 cm long, 1.0–1.4 mm in diameter, channeled adaxially, densely pubescent with stalked porrect-stellate trichomes like the stems and leaves. Inflorescence to 8.1 cm long in flower, appearing lateral, extra-axillary, emerging from the distal 1/3 of the internode, typically unbranched but occasionally forked, with 10–16 flowers, densely pubescent with short-stalked porrect-stellate trichomes like the stems and leaves; peduncle 0.5–1.7 cm long; pedicels 0.9–1.2 cm long, 0.3–0.6 mm in diameter at the base, 0.5–0.9 mm in diameter below the calyx, straight, densely pubescent with porrect-stellate trichomes like those of the inflorescence axes, articulated at the base; pedicel scars evenly spaced to 8.8 mm apart, in two rows. Buds globose, the calyx densely stellate-pubescent, the corolla densely stellate-pubescent abaxially where exposed, strongly exerted from the calyx before anthesis. Flowers 4–5-merous, heterostylous, with short-styled flowers borne distally, the plants weakly andromonoecious. Calyx 3.1–4.9 mm long, the tube 1.7–1.8 mm long, the lobes 1.1–3.5 mm long, 1.2–2.1 mm wide, deltate, splitting in the sinuses during fruit development and then the lobes long-triangular, densely pubescent abaxially and adaxially. Corolla 1.3–2.0 cm in diameter, stellate, white, the interpetalar tissue well-developed, glabrous, the petal midveins purple, the lobes 5.1–5.7 mm long, 7.2–7.4 mm wide, deltate, spreading at anthesis, moderately pubescent abaxially, more or less glabrous adaxially. Stamens equal; filament tube minute; free portion of the filaments ca. 1.5 mm long, glabrous; anthers 2.9–3.2 mm long, 0.8–0.9 mm wide, tapering, strongly arcuate and spreading, purple sometimes appearing almost black, poricidal at the tips, the pores directed distally, not splitting with age. Ovary ca. 0.8 mm in diameter, ovate, white or cream in live plants, densely pubescent with porrect-stellate trichomes; styles of long-styled flowers ca. 3.8 mm long, ca. 0.4 mm in diameter, exserted from the anther cone, filiform, straight, densely stellate pubescent in the basal 2/3, in short-styled flowers 2.1–2.5 mm long, 0.1–0.2 mm in diameter, included in the anther cone; stigma ca. 0.3 mm in diameter, capitate, white or cream (live plants). Fruit a globose berry, 1.0–1.5 cm in diameter, green when immature, red or black when mature, juicy, glabrous, the pericarp thin, matte to slightly glossy, opaque; fruiting pedicels 1.1–1.9 cm long, 0.9–1.1 mm in diameter at the base, 2.1–2.3 mm in diameter below the calyx, straight and spreading; fruiting calyx lobes 3.4–6.3 mm long, 1.8–2.5 mm wide, moderately to densely pubescent, appressed to the berry surface. Seeds 20–30 per fruit, 2.8–3.5 mm long, 3.5–4.1 mm wide, flattened-reniform, red-brown when dry, the surface minutely pitted and evenly reticulate, the testal cells straight-sided. Chromosome number not known.</p></tp:treatment-sec><tp:treatment-sec sec-type="distribution" id="SECID0E65AE"><title>Distribution and ecology</title><p>(Figure <xref ref-type="fig" rid="F5">5</xref>). <italic><tp:taxon-name><tp:taxon-name-part taxon-name-part-type="genus" reg="Solanum">Solanum</tp:taxon-name-part> <tp:taxon-name-part taxon-name-part-type="species" reg="caumii">caumii</tp:taxon-name-part></tp:taxon-name></italic> is restricted to the state of Hawaii (United States of America) on the tiny island of Nihoa in shallow rocky soil from 10 to 270 m elevation. Plants have been collected from both coastal and higher elevation areas on the island.</p><fig id="F5" position="float" orientation="portrait"><object-id xmlns:xlink="http://www.w3.org/1999/xlink" content-type="doi" xlink:type="simple">10.3897/phytokeys.145.48531.figure5</object-id><object-id xmlns:xlink="http://www.w3.org/1999/xlink" content-type="arpha" xlink:type="simple">0804099A-1BA2-52BA-A35A-EDE499B6D8E2</object-id><label>Figure 5.</label><caption><p>Distribution of <italic><tp:taxon-name><tp:taxon-name-part taxon-name-part-type="genus" reg="Solanum">Solanum</tp:taxon-name-part> <tp:taxon-name-part taxon-name-part-type="species" reg="caumii">caumii</tp:taxon-name-part></tp:taxon-name></italic>.</p></caption><graphic xmlns:xlink="http://www.w3.org/1999/xlink" xlink:href="phytokeys-145-001-g005.jpg" position="float" orientation="portrait" xlink:type="simple" id="oo_398913.jpg"><uri content-type="original_file" xlink:type="simple">https://binary.pensoft.net/fig/398913</uri></graphic></fig></tp:treatment-sec><tp:treatment-sec sec-type="phenology" id="SECID0ENAAG"><title>Phenology.</title><p>Known to flower March–April and June–September and fruit March and June–July.</p></tp:treatment-sec><tp:treatment-sec sec-type="Common names and uses" id="SECID0ESAAG"><title>Common names and uses.</title><p>United States of America. Hawaii (Nihoa): Akia (<italic>St. John 22731</italic>).</p></tp:treatment-sec><tp:treatment-sec sec-type="etymology" id="SECID0E1AAG"><title>Etymology.</title><p>The epithet honors Edward Leonard Caum (1893–1952), the American botanist who collected the type.</p></tp:treatment-sec><tp:treatment-sec sec-type="Preliminary conservation assessment" id="SECID0E6AAG"><title>Preliminary conservation assessment</title><p>(<xref ref-type="bibr" rid="B13">IUCN 2019</xref>). <abbrev xmlns:xlink="http://www.w3.org/1999/xlink" xlink:title="Extent of Occurrence" id="ABBRID0EJBAG" xlink:type="simple">EOO</abbrev> = 0.25 km<sup>2</sup> [CR – Critically Endangered]; <abbrev xmlns:xlink="http://www.w3.org/1999/xlink" xlink:title="Area of Occupancy" id="ABBRID0EPBAG" xlink:type="simple">AOO</abbrev> = 4 km<sup>2</sup> [CR – Critically Endangered]. We assess <italic><tp:taxon-name><tp:taxon-name-part taxon-name-part-type="genus" reg="Solanum">Solanum</tp:taxon-name-part> <tp:taxon-name-part taxon-name-part-type="species" reg="caumii">caumii</tp:taxon-name-part></tp:taxon-name></italic> as CR (Critically Endangered) using IUCN Criteria of B1,2a,b; populations may be secure on the isolated island of Nihoa that is largely protected, but no recent studies on population stability have been undertaken. Recognition of <italic><tp:taxon-name><tp:taxon-name-part taxon-name-part-type="genus" reg="Solanum">S.</tp:taxon-name-part> <tp:taxon-name-part taxon-name-part-type="species" reg="caumii">caumii</tp:taxon-name-part></tp:taxon-name></italic> at the species level has conservation consequences. <xref ref-type="bibr" rid="B26">Symon (1999)</xref> included <italic><tp:taxon-name><tp:taxon-name-part taxon-name-part-type="genus" reg="Solanum">S.</tp:taxon-name-part> <tp:taxon-name-part taxon-name-part-type="species" reg="caumii">caumii</tp:taxon-name-part></tp:taxon-name></italic> within <italic><tp:taxon-name><tp:taxon-name-part taxon-name-part-type="genus" reg="Solanum">S.</tp:taxon-name-part> <tp:taxon-name-part taxon-name-part-type="species" reg="nelsonii">nelsonii</tp:taxon-name-part></tp:taxon-name></italic>. At that time <italic><tp:taxon-name><tp:taxon-name-part taxon-name-part-type="genus" reg="Solanum">S.</tp:taxon-name-part> <tp:taxon-name-part taxon-name-part-type="species" reg="nelsonii">nelsonii</tp:taxon-name-part></tp:taxon-name></italic> was listed as vulnerable; segregation of <italic><tp:taxon-name><tp:taxon-name-part taxon-name-part-type="genus" reg="Solanum">S.</tp:taxon-name-part> <tp:taxon-name-part taxon-name-part-type="species" reg="caumii">caumii</tp:taxon-name-part></tp:taxon-name></italic> the species may change the status of <italic><tp:taxon-name><tp:taxon-name-part taxon-name-part-type="genus" reg="Solanum">S.</tp:taxon-name-part> <tp:taxon-name-part taxon-name-part-type="species" reg="nelsonii">nelsonii</tp:taxon-name-part></tp:taxon-name></italic>. Threats to <italic><tp:taxon-name><tp:taxon-name-part taxon-name-part-type="genus" reg="Solanum">S.</tp:taxon-name-part> <tp:taxon-name-part taxon-name-part-type="species" reg="caumii">caumii</tp:taxon-name-part></tp:taxon-name></italic> include habitat destruction from natural causes and herbivory by an introduced grasshopper (<xref ref-type="bibr" rid="B17">Mitchell et al. 2005</xref>).</p></tp:treatment-sec><tp:treatment-sec sec-type="discussion" id="SECID0EVEAG"><title>Discussion.</title><p><xref ref-type="bibr" rid="B7">Brown (1931)</xref> recognized the entity we here delimit as <italic><tp:taxon-name><tp:taxon-name-part taxon-name-part-type="genus" reg="Solanum">S.</tp:taxon-name-part> <tp:taxon-name-part taxon-name-part-type="species" reg="caumii">caumii</tp:taxon-name-part></tp:taxon-name></italic> as two varieties of <italic><tp:taxon-name><tp:taxon-name-part taxon-name-part-type="genus" reg="Solanum">S.</tp:taxon-name-part> <tp:taxon-name-part taxon-name-part-type="species" reg="nelsonii">nelsonii</tp:taxon-name-part></tp:taxon-name></italic>, a coastal species found on many islands in the Hawaiian archipelago. <xref ref-type="bibr" rid="B22">St. John (1988)</xref> placed <tp:taxon-name><tp:taxon-name-part taxon-name-part-type="genus" reg="Solanum">S.</tp:taxon-name-part> <tp:taxon-name-part taxon-name-part-type="species" reg="nelsonii">nelsonii</tp:taxon-name-part> <tp:taxon-name-part taxon-name-part-type="infraspecific-rank">var.</tp:taxon-name-part> <tp:taxon-name-part taxon-name-part-type="variety" reg="acuminatum">acuminatum</tp:taxon-name-part></tp:taxon-name> in synonymy with <tp:taxon-name><tp:taxon-name-part taxon-name-part-type="genus" reg="Solanum">S.</tp:taxon-name-part> <tp:taxon-name-part taxon-name-part-type="species" reg="nelsonii">nelsonii</tp:taxon-name-part> <tp:taxon-name-part taxon-name-part-type="infraspecific-rank">var.</tp:taxon-name-part> <tp:taxon-name-part taxon-name-part-type="variety" reg="caumii">caumii</tp:taxon-name-part></tp:taxon-name>. <italic><tp:taxon-name><tp:taxon-name-part taxon-name-part-type="genus" reg="Solanum">Solanum</tp:taxon-name-part> <tp:taxon-name-part taxon-name-part-type="species" reg="caumii">caumii</tp:taxon-name-part></tp:taxon-name></italic> is most similar to <italic><tp:taxon-name><tp:taxon-name-part taxon-name-part-type="genus" reg="Solanum">S.</tp:taxon-name-part> <tp:taxon-name-part taxon-name-part-type="species" reg="nelsonii">nelsonii</tp:taxon-name-part></tp:taxon-name></italic> but it can be distinguished by its semi-erect habit, larger leaf length to width ratio, and sometimes red fruit. In 2008, plants of <italic><tp:taxon-name><tp:taxon-name-part taxon-name-part-type="genus" reg="Solanum">S.</tp:taxon-name-part> <tp:taxon-name-part taxon-name-part-type="species" reg="nelsonii">nelsonii</tp:taxon-name-part></tp:taxon-name></italic> s.s. from Molokai were cultivated alongside individuals from Nihoa (<italic><tp:taxon-name><tp:taxon-name-part taxon-name-part-type="genus" reg="Solanum">S.</tp:taxon-name-part> <tp:taxon-name-part taxon-name-part-type="species" reg="caumii">caumii</tp:taxon-name-part></tp:taxon-name></italic>) in greenhouses at the New York Botanical Garden (made available through the conservation program at the National Tropical Botanical Garden in Honolulu by Drs. David and Lida Burney and their staff). Under identical growing conditions plants here recognized as <italic><tp:taxon-name><tp:taxon-name-part taxon-name-part-type="genus" reg="Solanum">S.</tp:taxon-name-part> <tp:taxon-name-part taxon-name-part-type="species" reg="caumii">caumii</tp:taxon-name-part></tp:taxon-name></italic> and <italic><tp:taxon-name><tp:taxon-name-part taxon-name-part-type="genus" reg="Solanum">S.</tp:taxon-name-part> <tp:taxon-name-part taxon-name-part-type="species" reg="nelsonii">nelsonii</tp:taxon-name-part></tp:taxon-name></italic> s.s. maintained their distinct forms.</p><p>Endemism on the small island of Nihoa is relatively common, it is only one of four of the outer Hawaiian islands that still has exposed basalt substrate. There are other species of endemic or near-endemic plants (<italic><tp:taxon-name><tp:taxon-name-part taxon-name-part-type="genus" reg="Amaranthus">Amaranthus</tp:taxon-name-part> <tp:taxon-name-part taxon-name-part-type="species" reg="brownii">brownii</tp:taxon-name-part></tp:taxon-name></italic> Christoph. &amp; Caum, <tp:taxon-name><tp:taxon-name-part taxon-name-part-type="family">Amaranthaceae</tp:taxon-name-part></tp:taxon-name>; <italic><tp:taxon-name><tp:taxon-name-part taxon-name-part-type="genus" reg="Pritchardia">Pritchardia</tp:taxon-name-part> <tp:taxon-name-part taxon-name-part-type="species" reg="remota">remota</tp:taxon-name-part></tp:taxon-name></italic> Becc., <tp:taxon-name><tp:taxon-name-part taxon-name-part-type="family">Arecaceae</tp:taxon-name-part></tp:taxon-name>; <italic><tp:taxon-name><tp:taxon-name-part taxon-name-part-type="genus" reg="Scheidea">Scheidea</tp:taxon-name-part> <tp:taxon-name-part taxon-name-part-type="species" reg="verticillata">verticillata</tp:taxon-name-part></tp:taxon-name></italic> F.Br., <tp:taxon-name><tp:taxon-name-part taxon-name-part-type="family">Caryophyllaceae</tp:taxon-name-part></tp:taxon-name>) and the entire island has been designated critical habitat for them (<xref ref-type="bibr" rid="B17">Mitchell et al. 2005</xref>). The island also hosts two endemic birds, at least seventeen endemic arthropods, and six endemic land snails (<xref ref-type="bibr" rid="B17">Mitchell et al. 2005</xref>).</p></tp:treatment-sec><tp:treatment-sec sec-type="material" id="SECID0EXKAG"><title>Additional specimens examined.</title><p>United States of America. Hawaii. Nihoa: sin. loc., 13 Jun 1923 (fl), <italic>Bryan 3</italic> (BISH); Miller Valley, 22 Apr 1983 (fl), <italic>Conant 102</italic> (BISH); base of Miller Valley, ca. 30 ft, 26 Aug 1968 (fl), <italic>Herbst 1210</italic> (BISH, US); Middle Valley, ca. 500 ft, 27 Jul 1980 (fl, fr), <italic>Herbst &amp; Takeuchi 6544</italic> (US); East Palm Valley, ca. 300 ft, 27 Jul 1980 (fl, fr), <italic>Herbst &amp; Takeuchi 6555</italic> (BISH; US); (fr), <italic>Judd s.n.</italic> (K); Rocky Gulch, 100 m, 20 Jun 1923 (fr), <italic>Judd 6</italic> (BISH); Rocky Gulch, 100 m, 20 Jun 1923 (fr), <italic>Judd 7</italic> (BISH); Rocky Gulch, 100 m, 20 Jun 1923 (fl), <italic>Judd 8</italic> (BISH); lower slopes above the east cove, 23 Sep 1964 (fl), <italic>Long 2424</italic> (US); top of Miller’s Peak in crevice at top of “Devil’s Slide”, north side of peak, 24 Sep 1964 (fl), <italic>Long 2434</italic> (US); lower slopes west valley near water-course, ca. 350 ft, 24 Sep 1964 (fl), <italic>Long 2439</italic> (US); near helicopter landing, 6 Mar 1964 (fl, fr), <italic>Munro s.n.</italic> (BISH); Kawaewae, 75 ft, 12 Aug 1947 (fl), <italic>St. John 22731</italic> (K, PTBG, RSA, US); Papahanaumokuakea Marine National Monument, above Miller Valley W facing Miller Ridge, 76 m (fl, fr), 7 Apr 2006 <italic>Tangalin 717</italic> (US); Papahanaumokuakea Marine National Monument, lower Miller Valley just above sea shelf, near National Wildlife Refuge sign and base camp, 12 m, 7 Apr 2006 (fl), <italic>Tangalin 722</italic> (US).</p></tp:treatment-sec><ref-list><ref id="B13"><mixed-citation xmlns:xlink="http://www.w3.org/1999/xlink" xlink:type="simple"><institution xlink:type="simple">IUCN</institution> (<year>2019</year>) Guidelines for using the IUCN Red List Categories and Criteria. Version 14. Prepared by the Standards and Petitions Subcommittee. <ext-link xlink:type="simple" ext-link-type="uri" xlink:href="http://www.iucnredlist.org/documents/RedListGuidelines.pdf">http://www.iucnredlist.org/documents/RedListGuidelines.pdf</ext-link> [9 Oct 2019]</mixed-citation></ref><ref id="B26"><mixed-citation xmlns:xlink="http://www.w3.org/1999/xlink" xlink:type="simple"><person-group><name name-style="western"><surname>Symon</surname><given-names>DE</given-names></name></person-group> (<year>1999</year>) <article-title><tp:taxon-name><tp:taxon-name-part taxon-name-part-type="family">Solanaceae</tp:taxon-name-part></tp:taxon-name>.</article-title> In: <person-group><name name-style="western"><surname>Wagner</surname><given-names>WL</given-names></name><name name-style="western"><surname>Herbst</surname><given-names>DR</given-names></name><name name-style="western"><surname>Sohmer</surname><given-names>SH</given-names></name></person-group> (<role>Eds</role>) <issue-title>Manual of the Flowering Plants of Hawaii, revised edition (Vol.</issue-title><source>2). University of Hawaii Press, Honolulu</source>, <fpage>1251</fpage>–<lpage>1278</lpage>.</mixed-citation></ref><ref id="B17"><mixed-citation xmlns:xlink="http://www.w3.org/1999/xlink" xlink:type="simple"><person-group><name name-style="western"><surname>Mitchell</surname><given-names>C</given-names></name><name name-style="western"><surname>Ogura</surname><given-names>C</given-names></name><name name-style="western"><surname>Meadows</surname><given-names>DW</given-names></name><name name-style="western"><surname>Kane</surname><given-names>A</given-names></name><name name-style="western"><surname>Strommer</surname><given-names>L</given-names></name><name name-style="western"><surname>Fretz</surname><given-names>S</given-names></name><name name-style="western"><surname>Leonard</surname><given-names>D</given-names></name><name name-style="western"><surname>McClung</surname><given-names>A</given-names></name></person-group> (<year>2005</year>) Hawaii’s Comprehensive Wildlife Conservation Strategy. Department of Land and Natural Resources, Honolulu.</mixed-citation></ref><ref id="B7"><mixed-citation xmlns:xlink="http://www.w3.org/1999/xlink" xlink:type="simple"><person-group><name name-style="western"><surname>Brown</surname><given-names>FBH</given-names></name></person-group> (<year>1931</year>) <article-title><tp:taxon-name><tp:taxon-name-part taxon-name-part-type="family">Solanaceae</tp:taxon-name-part></tp:taxon-name>.</article-title> In: <person-group><name name-style="western"><surname>Christophersen</surname><given-names>E</given-names></name><name name-style="western"><surname>Caum</surname><given-names>EL</given-names></name></person-group> (<role>Eds</role>) <issue-title>Vascular Plants of the Leeward Islands, Hawaii. Bulletin of the Bernice P.</issue-title><source>Bishop Museum</source><volume>81</volume>: <fpage>35</fpage>–<lpage>37</lpage>.</mixed-citation></ref><ref id="B22"><mixed-citation xmlns:xlink="http://www.w3.org/1999/xlink" xlink:type="simple"><person-group><name name-style="western"><surname>St John</surname><given-names>H</given-names></name></person-group> (<year>1988</year>) Native Hawaiian species of <italic><tp:taxon-name><tp:taxon-name-part taxon-name-part-type="genus">Solanum</tp:taxon-name-part></tp:taxon-name></italic> (<tp:taxon-name><tp:taxon-name-part taxon-name-part-type="family">Solanaceae</tp:taxon-name-part></tp:taxon-name>). Hawaiian Plant Studies 82. Published by the author, Honolulu.</mixed-citation></ref></ref-list></tp:taxon-treatment>
