# Supplementary material for: New names and status for Pacific spiny species of Solanum (Solanaceae, subgenus Leptostemonum Bitter; the Leptostemonum Clade)
Source: PhytoKeys. 2020 Apr 10;145:1–36. doi: 10.3897/phytokeys.145.48531 (PMC7165196; doi:10.3897/phytokeys.145.48531)
Supplement: XML Treatment for Solanum pseudopedunculatum [file phytokeys.145.48531-treatment5.xml]

<!DOCTYPE tp:taxon-treatment
  PUBLIC "-//TaxonX//DTD Taxonomic Treatment Publishing DTD v0 20100105//EN" "tax-treatment-NSO.dtd">
<tp:taxon-treatment xmlns:tp="http://www.plazi.org/taxpub"><tp:treatment-meta><kwd-group><label>Taxon classification</label><kwd><named-content xmlns:xlink="http://www.w3.org/1999/xlink" content-type="kingdom">Plantae</named-content></kwd><kwd><named-content xmlns:xlink="http://www.w3.org/1999/xlink" content-type="order">Solanales</named-content></kwd><kwd><named-content xmlns:xlink="http://www.w3.org/1999/xlink" content-type="family">Solanaceae</named-content></kwd></kwd-group><mixed-citation publication-type="journal"><person-group><name><surname>McClelland</surname><given-names>Donald H.R.</given-names></name><name><surname>Nee</surname><given-names>Michael</given-names></name><name><surname>Knapp</surname><given-names>Sandra</given-names></name></person-group><article-title>New names and status for Pacific spiny species of <italic><tp:taxon-name><tp:taxon-name-part taxon-name-part-type="genus" reg="Solanum">Solanum</tp:taxon-name-part></tp:taxon-name></italic> (<tp:taxon-name><tp:taxon-name-part taxon-name-part-type="family">Solanaceae</tp:taxon-name-part></tp:taxon-name>, <tp:taxon-name><tp:taxon-name-part taxon-name-part-type="infraspecific-rank">subgenus</tp:taxon-name-part> <tp:taxon-name-part taxon-name-part-type="subgenus" reg="Leptostemonum">Leptostemonum</tp:taxon-name-part></tp:taxon-name> Bitter; the Leptostemonum Clade)</article-title><source>PhytoKeys</source><day>10</day><month>4</month><year>2020</year><volume>145</volume><fpage>1</fpage><lpage>36</lpage><pub-id pub-id-type="doi">10.3897/phytokeys.145.48531</pub-id></mixed-citation></tp:treatment-meta><tp:nomenclature><tp:taxon-name><object-id xmlns:xlink="http://www.w3.org/1999/xlink" content-type="arpha" xlink:type="simple">0112C642-3BE6-54A7-B284-614299DC4F5F</object-id>
              <tp:taxon-name-part taxon-name-part-type="genus" reg="Solanum">Solanum</tp:taxon-name-part>
              <tp:taxon-name-part taxon-name-part-type="species" reg="pseudopedunculatum">pseudopedunculatum</tp:taxon-name-part>
              <object-id xmlns:xlink="http://www.w3.org/1999/xlink" content-type="ipni" xlink:type="simple">urn:lsid:ipni.org:names:77209328-1</object-id>
            </tp:taxon-name><tp:taxon-authority>D.McClelland</tp:taxon-authority><tp:taxon-status xmlns:xlink="http://www.w3.org/1999/xlink" xlink:type="simple">sp. nov.</tp:taxon-status><xref ref-type="fig" rid="F8">Figure 8</xref></tp:nomenclature><tp:treatment-sec sec-type="diagnosis" id="SECID0E2ZAG"><title>Diagnosis.</title><p>Like <italic><tp:taxon-name><tp:taxon-name-part taxon-name-part-type="genus" reg="Solanum">Solanum</tp:taxon-name-part> <tp:taxon-name-part taxon-name-part-type="species" reg="inamoenum">inamoenum</tp:taxon-name-part></tp:taxon-name></italic> Benth. but differing in the congested inflorescence with the basal flower borne at the very base of the inflorescence and the inflorescence with a pseudo-peduncle, longer pedicels, and larger flowers and fruits.</p><fig id="F8" position="float" orientation="portrait"><object-id xmlns:xlink="http://www.w3.org/1999/xlink" content-type="doi" xlink:type="simple">10.3897/phytokeys.145.48531.figure8</object-id><object-id xmlns:xlink="http://www.w3.org/1999/xlink" content-type="arpha" xlink:type="simple">5D78917F-3D79-5617-A0C3-094CCD9B205F</object-id><label>Figure 8.</label><caption><p><italic><tp:taxon-name><tp:taxon-name-part taxon-name-part-type="genus" reg="Solanum">Solanum</tp:taxon-name-part> <tp:taxon-name-part taxon-name-part-type="species" reg="pseudopedunculatum">pseudopedunculatum</tp:taxon-name-part></tp:taxon-name></italic> D.McClelland (holotype <italic>Smith 6467</italic>, incorrectly labelled as <italic><tp:taxon-name><tp:taxon-name-part taxon-name-part-type="genus" reg="Solanum">S.</tp:taxon-name-part> <tp:taxon-name-part taxon-name-part-type="species" reg="nelsonii">nelsonii</tp:taxon-name-part></tp:taxon-name></italic>. US [acc. # 1966675, barcode 02838867]). Reproduced with permission.</p></caption><graphic xmlns:xlink="http://www.w3.org/1999/xlink" xlink:href="phytokeys-145-001-g008.jpg" position="float" orientation="portrait" xlink:type="simple" id="oo_398916.jpg"><uri content-type="original_file" xlink:type="simple">https://binary.pensoft.net/fig/398916</uri></graphic></fig></tp:treatment-sec><tp:treatment-sec sec-type="material" id="SECID0ER2AG"><title>Type.</title><p>Fiji. Vanua Levu: Mathuata, summit ridge of Mt. Numbuiloa, east of Lambasa, 500–590 m, 29 Oct – 6 Nov 1947 (fl, fr), <italic>A.C. Smith 6467</italic> (holotype: US [acc. #1966675, barcode 02838867]; isotypes: A, BISH [acc. #181936], K [K000922644], L [L0531787], NY [00828289], P [P00315297], S).</p></tp:treatment-sec><tp:treatment-sec sec-type="description" id="SECID0EZ2AG"><title>Description.</title><p>Shrub or small tree to 4 m, the internodes to 6.5 cm long, unarmed. Stems densely pubescent with yellow, sessile or stalked porrect-stellate trichomes, the stalks to ca. 0.2 mm, the rays 4–8, 0.15–0.2 mm long, the midpoint shorter than the rays; new growth moderately pubescent adaxially with sessile and stalked porrect-stellate trichomes and minute glandular papillae ca. 0.05 mm long; bark reddish brown. Sympodial units difoliate, the leaves geminate, members of a pair more or less equal in size and shape. Leaves simple; blades 6.0–15.0 cm long, 2.0–4.7 cm wide, ca. 2.5–4.2 times as long as wide, ovate to elliptic, chartaceous, concolorous, unarmed; adaxial surfaces glabrescent with scattered stalked porrect-stellate trichomes, the stalks to ca. 0.2 mm long, the rays 4–8, 0.2–0.4 mm long, the midpoint equal to or longer than the rays; abaxially sparsely to moderately pubescent with stalked porrect-stellate trichomes, the stalks to ca. 0.2 mm long, the rays 4–8, 0.25–0.4 mm long, the midpoint equal to or longer than the rays; principal veins 6–8 pairs, the midrib raised abaxially, distinct adaxially, the lateral veins weakly brochidodromous, raised abaxially, distinct adaxially; base cuneate to attentuate, equilateral or oblique; margins entire; apex acuminate, occasionally obtuse; petiole 0.8–2.0 cm long, 0.5–1.0 mm in diameter, moderately stellate-pubescent with trichomes like those of the leaves, channeled above. Inflorescence to ca. 1.3 cm long, appearing lateral, extra-axillary, in the middle 1/3 of the internode, unbranched, with few to 8 flowers, densely pubescent with sessile and stalked porrect-stellate trichomes; peduncle ca. 0.6 cm long, ca. 0.5 mm in diameter, stellate-pubescent like the inflorescence axes; pedicels 0.8–1.4 cm long, 0.4–0.5 mm in diameter at the base, 0.8–1.4 mm in diameter below the calyx, straight, gradually increasing in diameter in the distal 1/4–1/3, moderately to densely pubescent, articulated at the base; pedicel scars evenly spaced 1.0–2.4 mm apart, rigid, in two rows. Buds globose, the calyx moderately stellate-pubescent, the corolla densely stellate-pubescent where exposed in bud, strongly exserted from the calyx before anthesis. Flowers 5-merous, all perfect or apparently so. Calyx 1.0–1.6 mm long, appearing nearly truncate with minute deltate or apiculate lobe tips, the tube 0.4–0.8 mm long, the lobes 0.5–0.8 mm long, not splitting or splitting in the sinuses during fruit development and then the lobes deltate, sparsely to moderately pubescent abaxially, glabrous adaxially. Corolla ca. 1.5 cm in diameter, stellate, white, the interpetalar tissue poorly developed, glabrous, the lobes 3.1–4.2 mm long, 2.2–2.9 mm wide, deltate, spreading at anthesis, glabrous adaxially, moderately stellate-pubescent abaxially. Stamens equal; filament tube minute; free portion of the filaments 0.6–0.9 mm long, glabrous; anthers 1.5–2.1 mm long, 1.0–1.2 mm wide, somewhat tapering, straight, yellow, spreading, poricidal at the tips, the pores directed distally. Ovary ca. 1.2 mm in diameter, globose, with a few stellate hairs and a few minute and simple glandular hairs near the apex; style 3.1–4.0 mm long, 0.3–0.4 mm in diameter, longer than the stamens, exserted beyond the anther cone, filiform, straight, sparsely pubescent in the basal ca. 1/3 with minute glandular hairs; stigma 0.5–0.6 mm in diameter, capitate, minutely papillose. Fruit a globose juicy berry, 0.7–1.0 cm in diameter, variously reported as orange, red becoming black, and purple when mature, glabrous, the pericarp thin, glossy, somewhat translucent; fruiting calyx lobes 0.5–0.9 mm long, 1.5–1.7 mm side, sparsely stellate-pubescent, appressed to the surface of the berry; fruiting pedicels 1.7–2.3 cm long, 0.3–0.6 mm in diameter at the base, 1.1–1.6 mm in diameter below the calyx, straight, gradually increasing in diameter in the distal 1/3–1/2, sparsely stellate-pubescent. Seeds 20–40 per fruit, 1.8–2.0 mm long, 2.3–2.8 mm wide, flattened-orbicular and notched at the point of attachment to flattened-reniform, yellow-tan when dry, the surface with the central area nearly smooth, the margins minutely pitted with the testal cells straight-sided (alveolate). Chromosome number not known.</p></tp:treatment-sec><tp:treatment-sec sec-type="distribution" id="SECID0E52AG"><title>Distribution and ecology</title><p>(Figure <xref ref-type="fig" rid="F9">9</xref>). <italic><tp:taxon-name><tp:taxon-name-part taxon-name-part-type="genus" reg="Solanum">Solanum</tp:taxon-name-part> <tp:taxon-name-part taxon-name-part-type="species" reg="pseudopedunculatum">pseudopedunculatum</tp:taxon-name-part></tp:taxon-name></italic> is endemic to Fiji on the islands of Kanduvau, Vanua Levu, and Viti Levu; it grows in forest and secondary thickets, from 50 to 1,150 m elevation.</p><fig id="F9" position="float" orientation="portrait"><object-id xmlns:xlink="http://www.w3.org/1999/xlink" content-type="doi" xlink:type="simple">10.3897/phytokeys.145.48531.figure9</object-id><object-id xmlns:xlink="http://www.w3.org/1999/xlink" content-type="arpha" xlink:type="simple">6B2380EF-14D4-5807-8C74-8EAD84509ED3</object-id><label>Figure 9.</label><caption><p>Distribution of <italic><tp:taxon-name><tp:taxon-name-part taxon-name-part-type="genus" reg="Solanum">Solanum</tp:taxon-name-part> <tp:taxon-name-part taxon-name-part-type="species" reg="pseudopedunculatum">pseudopedunculatum</tp:taxon-name-part></tp:taxon-name></italic> and <italic><tp:taxon-name><tp:taxon-name-part taxon-name-part-type="genus" reg="Solanum">S.</tp:taxon-name-part> <tp:taxon-name-part taxon-name-part-type="species" reg="ratale">ratale</tp:taxon-name-part></tp:taxon-name></italic>.</p></caption><graphic xmlns:xlink="http://www.w3.org/1999/xlink" xlink:href="phytokeys-145-001-g009.jpg" position="float" orientation="portrait" xlink:type="simple" id="oo_398917.jpg"><uri content-type="original_file" xlink:type="simple">https://binary.pensoft.net/fig/398917</uri></graphic></fig></tp:treatment-sec><tp:treatment-sec sec-type="phenology" id="SECID0EW4AG"><title>Phenology.</title><p>Known to flower and fruit February–March and July–December.</p></tp:treatment-sec><tp:treatment-sec sec-type="Common names and uses" id="SECID0E24AG"><title>Common names and uses.</title><p>Fiji. Moloa (<italic>Smith 603</italic>); tukitukiyandre (<italic>Smith 6467</italic>).</p></tp:treatment-sec><tp:treatment-sec sec-type="etymology" id="SECID0EF5AG"><title>Etymology.</title><p>The specific epithet is derived from the “pseudo-peduncle” of the inflorescence of this species, where the space between the lowermost flower and the rest gives the appearance of an elongate peduncle.</p></tp:treatment-sec><tp:treatment-sec sec-type="Preliminary conservation assessment" id="SECID0EK5AG"><title>Preliminary conservation assessment</title><p>(<xref ref-type="bibr" rid="B13">IUCN 2019</xref>). <abbrev xmlns:xlink="http://www.w3.org/1999/xlink" xlink:title="Extent of Occurrence" id="ABBRID0EU5AG" xlink:type="simple">EOO</abbrev> = 17,482 km<sup>2</sup> [VU – Vulnerable]; <abbrev xmlns:xlink="http://www.w3.org/1999/xlink" xlink:title="Area of Occupancy" id="ABBRID0E15AG" xlink:type="simple">AOO</abbrev> = 24 km<sup>2</sup> [EN –Endangered]. Based on the paucity of recent collections and the fragmented populations (5 locations) on three of the islands of the Fijian archipelago we assess <italic><tp:taxon-name><tp:taxon-name-part taxon-name-part-type="genus" reg="Solanum">Solanum</tp:taxon-name-part> <tp:taxon-name-part taxon-name-part-type="species" reg="pseudopedunculatum">pseudopedunculatum</tp:taxon-name-part></tp:taxon-name></italic> as VU (B1a,b D2).</p></tp:treatment-sec><tp:treatment-sec sec-type="discussion" id="SECID0EL6AG"><title>Discussion.</title><p>In his Flora of Fiji, <xref ref-type="bibr" rid="B21">Smith (1991)</xref> included many of the specimens here recognized as <italic><tp:taxon-name><tp:taxon-name-part taxon-name-part-type="genus" reg="Solanum">S.</tp:taxon-name-part> <tp:taxon-name-part taxon-name-part-type="species" reg="pseudopedunculatum">pseudopedunculatum</tp:taxon-name-part></tp:taxon-name></italic> in his concept of <italic><tp:taxon-name><tp:taxon-name-part taxon-name-part-type="genus" reg="Solanum">S.</tp:taxon-name-part> <tp:taxon-name-part taxon-name-part-type="species" reg="inamoenum">inamoenum</tp:taxon-name-part></tp:taxon-name></italic> Benth. The two species are not very similar morphologically, however, with leaf and stem pubescence differing in density (<italic><tp:taxon-name><tp:taxon-name-part taxon-name-part-type="genus" reg="Solanum">S.</tp:taxon-name-part> <tp:taxon-name-part taxon-name-part-type="species" reg="inamoenum">inamoenum</tp:taxon-name-part></tp:taxon-name></italic> pubescence is denser and the trichome rays are somewhat longer than in <italic><tp:taxon-name><tp:taxon-name-part taxon-name-part-type="genus" reg="Solanum">S.</tp:taxon-name-part> <tp:taxon-name-part taxon-name-part-type="species" reg="pseudopedunculatum">pseudopedunculatum</tp:taxon-name-part></tp:taxon-name></italic>), inflorescence structure (unbranched in <italic><tp:taxon-name><tp:taxon-name-part taxon-name-part-type="genus" reg="Solanum">S.</tp:taxon-name-part> <tp:taxon-name-part taxon-name-part-type="species" reg="pseudopedunculatum">pseudopedunculatum</tp:taxon-name-part></tp:taxon-name></italic> and highly branched in <italic><tp:taxon-name><tp:taxon-name-part taxon-name-part-type="genus" reg="Solanum">S.</tp:taxon-name-part> <tp:taxon-name-part taxon-name-part-type="species" reg="inamoenum">inamoenum</tp:taxon-name-part></tp:taxon-name></italic>), flower size (to 1 cm in diameter and homostylous in S. <italic><tp:taxon-name><tp:taxon-name-part taxon-name-part-type="genus" reg="Solanum"/><tp:taxon-name-part taxon-name-part-type="species" reg="pseudopedunculatum">pseudopedunculatum</tp:taxon-name-part></tp:taxon-name></italic>, larger and heterostylous in <italic><tp:taxon-name><tp:taxon-name-part taxon-name-part-type="genus" reg="Solanum">S.</tp:taxon-name-part> <tp:taxon-name-part taxon-name-part-type="species" reg="inamoenum">inamoenum</tp:taxon-name-part></tp:taxon-name></italic>) and habitat preference (<italic><tp:taxon-name><tp:taxon-name-part taxon-name-part-type="genus" reg="Solanum">S.</tp:taxon-name-part> <tp:taxon-name-part taxon-name-part-type="species" reg="pseudopedunculatum">pseudopedunculatum</tp:taxon-name-part></tp:taxon-name></italic> is a plant of forests and secondary thickets, while <italic><tp:taxon-name><tp:taxon-name-part taxon-name-part-type="genus" reg="Solanum">S.</tp:taxon-name-part> <tp:taxon-name-part taxon-name-part-type="species" reg="inamoenum">inamoenum</tp:taxon-name-part></tp:taxon-name></italic> grows near the coast). <italic><tp:taxon-name><tp:taxon-name-part taxon-name-part-type="genus" reg="Solanum">Solanum</tp:taxon-name-part> <tp:taxon-name-part taxon-name-part-type="species" reg="pseudopedunculatum">pseudopedunculatum</tp:taxon-name-part></tp:taxon-name></italic> is much more similar to <italic><tp:taxon-name><tp:taxon-name-part taxon-name-part-type="genus" reg="Solanum">S.</tp:taxon-name-part> <tp:taxon-name-part taxon-name-part-type="species" reg="ratale">ratale</tp:taxon-name-part></tp:taxon-name></italic> but can be distinguished by its taller habit, mature leaves that retain pubescence along the veins and lamina, longer pedicels, and larger corolla, anthers, and berries.</p></tp:treatment-sec><tp:treatment-sec sec-type="material" id="SECID0EYDBG"><title>Specimens examined.</title><p>Fiji. sin. loc., Dec 1904-Mar 1905 (fr), <italic>Goddard s.n.</italic> (NSW). Kandavu: Hills above Namalata and Ngaloa Bays, 200–400 m, 13–18 Oct 1933 (fl, fr), <italic>Smith 141</italic> (BISH, GH, K, NY, P, S, UC, US). Vanua Levu: Mt. Delaikoro, Macuata, 3050 ft, 21 Aug 1962 (fl, fr), <italic>Parham &amp; Koroi 12792</italic> (BISH); Thakaundrove, SW slope of Mt. Mbatini [Batini], 300–700 m, 28–29 Nov 1933 (fl, fr), <italic>Smith 603</italic> (GH, K, NY, P, S, UC, US). Viti Levu: Serua district, 500 ft, 14 Jun 1961 (fl, fr), <italic>Bola 42</italic> (K); Mba [“Tholo North”], Sovutawambu, near Nandrivatu, 750–800 m, 27 Feb – 4 Mar 1941 (fl, fr), <italic>Degener 14594</italic> (A, K, NY, US); Nadarivatu, 2700 ft, 1907 (fl, fr), <italic>Gibbs 615</italic> (BM×2); Mba (formerly Tholo North), western and southern slopes of Mt. Tomanivi (Mt. Victoria), 850–1150 m, 7 Jul – 18 Sep 1947 (fl, fr), <italic>Smith 5273</italic> (A, K, L, NY, P, S, US); Serua, Hills west of Waivunu Creek, between Ngaloa and Korovou, 50–150 m, 23 Nov – 7 Dec 1953 (fl, fr), <italic>Smith 9223</italic> (BISH, GH, K, L, NY, P, S, UC, US); Nadarivatu, road to Suva, 27 Nov 1906 (fl, fr), <italic>Thurn 294</italic> (K).</p></tp:treatment-sec><ref-list><ref id="B13"><mixed-citation xmlns:xlink="http://www.w3.org/1999/xlink" xlink:type="simple"><institution xlink:type="simple">IUCN</institution> (<year>2019</year>) Guidelines for using the IUCN Red List Categories and Criteria. Version 14. Prepared by the Standards and Petitions Subcommittee. <ext-link xlink:type="simple" ext-link-type="uri" xlink:href="http://www.iucnredlist.org/documents/RedListGuidelines.pdf">http://www.iucnredlist.org/documents/RedListGuidelines.pdf</ext-link> [9 Oct 2019]</mixed-citation></ref><ref id="B21"><mixed-citation xmlns:xlink="http://www.w3.org/1999/xlink" xlink:type="simple"><person-group><name name-style="western"><surname>Smith</surname><given-names>AC</given-names></name></person-group> (<year>1991</year>) Flora Vitiensis Nova: A new flora of Fiji (Spermatophytes only) (Vol. 5). Pacific Tropical Botanic Garden, Lauai, Kauai.</mixed-citation></ref></ref-list></tp:taxon-treatment>
