# Supplementary material for: New names and status for Pacific spiny species of Solanum (Solanaceae, subgenus Leptostemonum Bitter; the Leptostemonum Clade)
Source: PhytoKeys. 2020 Apr 10;145:1–36. doi: 10.3897/phytokeys.145.48531 (PMC7165196; doi:10.3897/phytokeys.145.48531)
Supplement: Supplementary material 1 — File SM 1 [file phytokeys-145-001-s001.csv]

_id	Herbarium	Accession number	Barcode	Collector	Prefix	Collection number	Suffix	Additional Collectors	Day	Month	Year	Date resolution	Family	Species	Country	Major Area	Minor Area	Gazetteer	Locality	Habitat	Plant Description	Latitude	NS	Longitude	EW	Coordinate Units	Coordinate resolution	Coordinate Origin	Decimal Latitude	Decimal Longitude	Altutude	Mex Altitude	Alt Resolution	Vernacular Name	Language	Genus	Species epithet	Authority
1	BISH	70075		Bryan, E.H.		3			13	6	1923		Solanaceae	Solanum caumii (F.Br.) D.McClelland	United States of America	Hawaii	Nihoa			rocky gulch, shallow soil	abundant everywhere; fruit red, seeds planted	23.060889	N	161.922064	W	DD	7	GAZ	23.060889	-161.922064	0	0				Solanum	caumii	(F.Br.) D.McClelland
2	BISH	581186	BISH1014620	Caum, E.L.		68			19	6	1923		Solanaceae	Solanum caumii (F.Br.) D.McClelland	United States of America	Hawaii	Nihoa			alluvions caillouteuses serpentineuses		23.060889	N	161.922064	W	DD	7	GAZ	23.060889	-161.922064	0	0				Solanum	caumii	(F.Br.) D.McClelland
3	BISH	581185	BISH1014621	Caum, E.L.		68			19	6	1923		Solanaceae	Solanum caumii (F.Br.) D.McClelland	United States of America	Hawaii	Nihoa					23.060889	N	161.922064	W	DD	7	GAZ	23.060889	-161.922064	0	0				Solanum	caumii	(F.Br.) D.McClelland
4	NY	NY00172287	172287	Caum, E.L.		68			19	6	1923		Solanaceae	Solanum caumii (F.Br.) D.McClelland	United States of America	Hawaii	Nihoa					23.060889	N	161.922064	W	DD	7	GAZ	23.060889	-161.922064	0	0				Solanum	caumii	(F.Br.) D.McClelland
5	K		K000922665	Caum, E.L.		68			19	6	1923		Solanaceae	Solanum caumii (F.Br.) D.McClelland	United States of America	Hawaii	Nihoa					23.060889	N	161.922064	W	DD	7	GAZ	23.060889	-161.922064	0	0				Solanum	caumii	(F.Br.) D.McClelland
6	BISH	581194	BISH1014623	Caum, E.L.		84			19	6	1923		Solanaceae	Solanum caumii (F.Br.) D.McClelland	United States of America	Hawaii	Niihoa					23.060889	N	161.922064	W	DD	7	GAZ	23.060889	-161.922064	0	0				Solanum	caumii	(F.Br.) D.McClelland
7	BISH	581193	BISH1014622	Caum, E.L.		84			19	6	1923		Solanaceae	Solanum caumii (F.Br.) D.McClelland	United States of America	Hawaii	Niihoa					23.060889	N	161.922064	W	DD	7	GAZ	23.060889	-161.922064	0	0				Solanum	caumii	(F.Br.) D.McClelland
8	UC		UC505079	Caum, E.L.		84			19	6	1923		Solanaceae	Solanum caumii (F.Br.) D.McClelland	United States of America	Hawaii	Niihoa					23.060889	N	161.922064	W	DD	7	GAZ	23.060889	-161.922064	0	0				Solanum	caumii	(F.Br.) D.McClelland
9	NY	NY00172288	172288	Caum, E.L.		84			19	6	1923		Solanaceae	Solanum caumii (F.Br.) D.McClelland	United States of America	Hawaii	Niihoa					23.060889	N	161.922064	W	DD	7	GAZ	23.060889	-161.922064	0	0				Solanum	caumii	(F.Br.) D.McClelland
10	K		K000922664	Caum, E.L.		84			19	6	1923		Solanaceae	Solanum caumii (F.Br.) D.McClelland	United States of America	Hawaii	Niihoa					23.060889	N	161.922064	W	DD	7	GAZ	23.060889	-161.922064	0	0				Solanum	caumii	(F.Br.) D.McClelland
11	BISH	491245		Conant, S.		102			22	4	1983		Solanaceae	Solanum caumii (F.Br.) D.McClelland	United States of America	Hawaii	Nihoa		Miller Valley		low shrub 0.3 m; flowers white with purple	23.061475	N	161.924625	W	DD		GAZ	23.061475	-161.924625	15	0				Solanum	caumii	(F.Br.) D.McClelland
12	BISH	421553		Herbst, D.		1210			26	8	1968		Solanaceae	Solanum caumii (F.Br.) D.McClelland	United States of America	Hawaii	Nihoa		base of Miller Valley		shrub with white flowers	23.059571	N	161.923079	W	DD		GAZ	23.059571	-161.923079	10	0				Solanum	caumii	(F.Br.) D.McClelland
13	US	2921228	US00468346	Herbst, D.		1210			26	8	1968		Solanaceae	Solanum caumii (F.Br.) D.McClelland	United States of America	Hawaii	Nihoa		base of Miller Valley		shrub with white flowers	23.059571	N	161.923079	W	DD		GAZ	23.059571	-161.923079	10	0				Solanum	caumii	(F.Br.) D.McClelland
14	BISH	436141		Herbst, D.		6555		Takeuchi, W.	27	7	1980		Solanaceae	Solanum caumii (F.Br.) D.McClelland	United States of America	Hawaii	Nihoa		East Palm Valley		low shrub growing at side of valley; flowers white, purple anthers	23.060308	N	161.91874	W	DD		GAZ	23.060308	-161.91874	100	0				Solanum	caumii	(F.Br.) D.McClelland
15	US	3213449	US00468363	Herbst, D.		6555		Takeuchi, W.	27	7	1980		Solanaceae	Solanum caumii (F.Br.) D.McClelland	United States of America	Hawaii	Nihoa		East Palm Valley		low shrub growing at side of valley; flowers white, purple anthers	23.060308	N	161.91874	W	DD		GAZ	23.060308	-161.91874	100	0				Solanum	caumii	(F.Br.) D.McClelland
16	US	3213448	US00468362	Herbst, D.		6555		Takeuchi, W.	27	7	1980		Solanaceae	Solanum caumii (F.Br.) D.McClelland	United States of America	Hawaii	Nihoa		East Palm Valley		low shrub growing at side of valley; flowers white, purple anthers	23.060308	N	161.91874	W	DD		GAZ	23.060308	-161.91874	100	0				Solanum	caumii	(F.Br.) D.McClelland
17	BISH	70077		Judd, C.S.		6			20	6	1923		Solanaceae	Solanum caumii (F.Br.) D.McClelland	United States of America	Hawaii	Nihoa			shallow soil, rocky hillside		23.060889	N	161.922064	W	DD	7	GAZ	23.060889	-161.922064	0	0				Solanum	caumii	(F.Br.) D.McClelland
18	BISH	70079		Judd, C.S.		7			20	6	1923		Solanaceae	Solanum caumii (F.Br.) D.McClelland	United States of America	Hawaii	Nihoa				diam at ground, 2 cm; fruit like small black tomatoes	23.060889	N	161.922064	W	DD	7	GAZ	23.060889	-161.922064	0	0				Solanum	caumii	(F.Br.) D.McClelland
19	BISH	70078		Judd, C.S.		8			20	6	1923		Solanaceae	Solanum caumii (F.Br.) D.McClelland	United States of America	Hawaii	Nihoa			rocky gulch, shallow soil		23.060889	N	161.922064	W	DD	7	GAZ	23.060889	-161.922064	0	0				Solanum	caumii	(F.Br.) D.McClelland
20	US	2659210	US00468348	Long, C.R.		2424			23	9	1964		Solanaceae	Solanum caumii (F.Br.) D.McClelland	United States of America	Hawaii	Nihoa		on lower slopes above the east cove			23.058992	N	161.918666	W	DD		GAZ	23.058992	-161.918666	0	0				Solanum	caumii	(F.Br.) D.McClelland
21	US	2659213	US00468347	Long, C.R.		2434			24	9	1964		Solanaceae	Solanum caumii (F.Br.) D.McClelland	United States of America	Hawaii	Nihoa		top of Miller's Peak, at top of Devil's Slide, north side of peak	near watercourse		23.062729	N	161.926556	W	DD		GAZ	23.062729	-161.926556	0	0				Solanum	caumii	(F.Br.) D.McClelland
22	US	2659211	US00468342	Long, C.R.		2439			24	9	1964		Solanaceae	Solanum caumii (F.Br.) D.McClelland	United States of America	Hawaii	Nihoa		lower slopes of west valley near watercourse	on lower slopes above the east cove, with <u>Euphorbia</u>		23.058259	N	161.926157	W	DD		GAZ	23.058259	-161.926157	100	0	ca.			Solanum	caumii	(F.Br.) D.McClelland
23	BISH	584740		Munro, G.C.		s.n.			6	3	1964		Solanaceae	Solanum caumii (F.Br.) D.McClelland	United States of America	Hawaii	Nihoa		near helicopter landing, Leeward Islands	rocky gulch, shallow soil		23.059533	N	161.920345	W	DD		GAZ	23.059533	-161.920345	0	0				Solanum	caumii	(F.Br.) D.McClelland
24	US	3031386	468360	St. John, H.		22731			12	8	1947		Solanaceae	Solanum caumii (F.Br.) D.McClelland	United States of America	Hawaii	Nihoa	Kawaewae		in crevice	low shrub, branches arching 1-1.5 m; leaves soft cinerous; flower white, anthers violet; fruit said to be black	23.059547	N	161.920445	W	DD		GAZ	23.059547	-161.920445	30	0	ca.	akia		Solanum	caumii	(F.Br.) D.McClelland
25	PTBG	35901		St. John, H.		22731			12	8	1947		Solanaceae	Solanum caumii (F.Br.) D.McClelland	United States of America	Hawaii	Nihoa	Kawaewae		under <em>Prosopis </em>thicket	low shrub, branches arching 1-1.5 m; leaves soft cinerous; flower white, anthers violet; fruit said to be black	23.059547	N	161.920445	W	DD		GAZ	23.059547	-161.920445	30	0	ca.	akia		Solanum	caumii	(F.Br.) D.McClelland
26	K		K000922632	St. John, H.		22731			12	8	1947		Solanaceae	Solanum caumii (F.Br.) D.McClelland	United States of America	Hawaii	Nihoa	Kawaewae		under <em>Prosopis </em>thicket	low shrub, branches arching 1-1.5 m; leaves soft cinerous; flower white, anthers violet; fruit said to be black	23.059547	N	161.920445	W	DD		GAZ	23.059547	-161.920445	30	0	ca.	akia		Solanum	caumii	(F.Br.) D.McClelland
27	RSA	423988		St. John, H.		22731			12	8	1947		Solanaceae	Solanum caumii (F.Br.) D.McClelland	United States of America	Hawaii	Nihoa	Kawaewae		under <em>Prosopis </em>thicket	low shrub, branches arching 1-1.5 m; leaves soft cinerous; flower white, anthers violet; fruit said to be black	23.059547	N	161.920445	W	DD		GAZ	23.059547	-161.920445	30	0	ca.	akia		Solanum	caumii	(F.Br.) D.McClelland
28	US	3576636	1154599	Tangalin, N.		717			7	4	2006		Solanaceae	Solanum caumii (F.Br.) D.McClelland	United States of America	Hawaii	Nihoa	Papahanaumokuakea Marine National Monument	Above Miller Valley, west facing Miller Ridge	mesic coastal Sida-Sesbania shrubland; with Sida fallax, Panicum Torridum, Sicyos pachycarpus, Portulaca villosa, Solanum nelsonii, Eragrostis variabilis	4 ft tallshrub, upright; leaves dark gree above with impressed veins and lighter green below, both sides with slight brown pubescence; peduncles, calyx and back of corolla with brown pubescence; inside corolla cupped with raised purple midrib, purple diffusing out from midrib; pedicel with some purple....	23.061669	N	161.924937	W	DD		GAZ	23.061669	-161.924937	76	0				Solanum	caumii	(F.Br.) D.McClelland
29	US	3576631	1154604	Tangalin, N.		722			8	4	2006		Solanaceae	Solanum caumii (F.Br.) D.McClelland	United States of America	Hawaii	Nihoa	Papahanaumokuakea Marine National Monument	lower Miller Valley just above sea shelf, near National Wildlife Refuge sign and base camp	Along stream. Dense forest	shrub 4 ft tall; petals white with purple midrib and purple at base of petal; stamens dark purple and S-shaped; buds and flowrs hanging; calyx, outer petals and leaves brown tomentose	23.059352	N	161.923029	W	DD		GAZ	23.059352	-161.923029	12	0				Solanum	caumii	(F.Br.) D.McClelland
30	K		k000922591	Brass, L.J.		25460			17	4	1956		Solanaceae	Solanum labyrinthinum D.McClelland	Papua New Guinea	Milne Bay		Waikaiuna Bay	Normanby Island, Waikaiuna		soft shrub 1.5 m high; flowers purple; fruits red, globose, c. 4-6 mm diameter	10.066667	S	150.966667	E	DD		GAZ	-10.066667	150.966667	5	0				Solanum	labyrinthinum	D.McClelland
31	A			Brass, L.J.		25460			17	4	1956		Solanaceae	Solanum labyrinthinum D.McClelland	Papua New Guinea	Milne Bay		Waikaiuna Bay	Normanby Island, Waikaiuna	weed on roadsides in rain forest	soft shrub 1.5 m high; flowers purple; fruits red, globose, c. 4-6 mm diameter	10.066667	S	150.966667	E	DD		GAZ	-10.066667	150.966667	5	0				Solanum	labyrinthinum	D.McClelland
32	US	2408171		Brass, L.J.		25460			17	4	1956		Solanaceae	Solanum labyrinthinum D.McClelland	Papua New Guinea	Milne Bay		Waikaiuna Bay	Normanby Island, Waikaiuna	weed on roadsides in rain forest	soft shrub 1.5 m high; flowers purple; fruits red, globose, c. 4-6 mm diameter	10.066667	S	150.966667	E	DD		GAZ	-10.066667	150.966667	5	0				Solanum	labyrinthinum	D.McClelland
33	L		L.4307630	Brass, L.J.		25460			17	4	1956		Solanaceae	Solanum labyrinthinum D.McClelland	Papua New Guinea	Milne Bay		Waikaiuna Bay	Normanby Island, Waikaiuna	weed on roadsides in rain forest	soft shrub 1.5 m high; flowers purple; fruits red, globose, c. 4-6 mm diameter	10.066667	S	150.966667	E	DD		GAZ	-10.066667	150.966667	5	0				Solanum	labyrinthinum	D.McClelland
34	LAE	47392		Brass, L.J.		25460			17	4	1956		Solanaceae	Solanum labyrinthinum D.McClelland	Papua New Guinea	Milne Bay		Waikaiuna Bay	Normanby Island, Waikaiuna	weed on roadsides in rain forest	soft shrub 1.5 m high; flowers purple; fruits red, globose, c. 4-6 mm diameter	10.066667	S	150.966667	E	DD		GAZ	-10.066667	150.966667	5	0				Solanum	labyrinthinum	D.McClelland
35	S			Brass, L.J.		25460			17	4	1956		Solanaceae	Solanum labyrinthinum D.McClelland	Papua New Guinea	Milne Bay		Waikaiuna Bay	Normanby Island, Waikaiuna	weed on roadsides in rain forest	soft shrub 1.5 m high; flowers purple; fruits red, globose, c. 4-6 mm diameter	10.066667	S	150.966667	E	DD		GAZ	-10.066667	150.966667	5	0				Solanum	labyrinthinum	D.McClelland
36	MEL		MEL625545	Fitzgerald, W.V.		16			0	0	0		Solanaceae	Solanum labyrinthinum D.McClelland	Papua New Guinea	Milne Bay		Awaiama			6 ft lax habit about 3 ft high with purple flowers and yellow fruit	10.233295	S	150.526171	E	DD		GAZ	-10.233295	150.526171	0	0				Solanum	labyrinthinum	D.McClelland
37	SING		SING0090088	Womersley, J.S.	NGF-	8678		Brass, L.J.	20	4	1956		Solanaceae	Solanum labyrinthinum D.McClelland	Papua New Guinea	Milne Bay		Waikaiuna Bay	inland about .0.5 mi from coast, Normanby Island, Eastern Division	under <em>Prosopis </em>thicket	erect shrub to 10 ft overall; leaves and stems purplish green; flowers deep violet blue, stamens yellow	10.066667	S	150.916667	E	DD	ca.	GAZ	-10.066667	150.916667	200	0				Solanum	labyrinthinum	D.McClelland
38	BM		BM000886237	Womersley, J.S.	NGF-	8678		Brass, L.J.	20	4	1956		Solanaceae	Solanum labyrinthinum D.McClelland	Papua New Guinea	Milne Bay		Waikaiuna Bay	inland about .0.5 mi from coast, Normanby Island, Eastern Division		erect shrub to 10 ft overall; leaves and stems purplish green; flowers deep violet blue, stamens yellow	10.066667	S	150.916667	E	DD	ca.	GAZ	-10.066667	150.916667	200	0				Solanum	labyrinthinum	D.McClelland
39	NSW		NSW594219	Womersley, J.S.	NGF-	8678		Brass, L.J.	20	4	1956		Solanaceae	Solanum labyrinthinum D.McClelland	Papua New Guinea	Milne Bay		Waikaiuna Bay	inland about .0.5 mi from coast, Normanby Island, Eastern Division		erect shrub to 10 ft overall; leaves and stems purplish green; flowers deep violet blue, stamens yellow	10.066667	S	150.916667	E	DD	ca.	GAZ	-10.066667	150.916667	200	0				Solanum	labyrinthinum	D.McClelland
40	K		K001392340	Womersley, J.S.	NGF-	8678		Brass, L.J.	20	4	1956		Solanaceae	Solanum labyrinthinum D.McClelland	Papua New Guinea	Milne Bay		Waikaiuna Bay	inland about .0.5 mi from coast, Normanby Island, Eastern Division		erect shrub to 10 ft overall; leaves and stems purplish green; flowers deep violet blue, stamens yellow	10.066667	S	150.916667	E	DD	ca.	GAZ	-10.066667	150.916667	200	0				Solanum	labyrinthinum	D.McClelland
41	A			Womersley, J.S.	NGF-	8678		Brass, L.J.	20	4	1956		Solanaceae	Solanum labyrinthinum D.McClelland	Papua New Guinea	Milne Bay		Waikaiuna Bay	inland about .0.5 mi from coast, Normanby Island, Eastern Division		erect shrub to 10 ft overall; leaves and stems purplish green; flowers deep violet blue, stamens yellow	10.066667	S	150.916667	E	DD	ca.	GAZ	-10.066667	150.916667	200	0				Solanum	labyrinthinum	D.McClelland
42	BM		BM000846951	Womersley, J.S.	NGF-	8678		Brass, L.J.	20	4	1956		Solanaceae	Solanum labyrinthinum D.McClelland	Papua New Guinea	Milne Bay		Waikaiuna Bay	inland about .0.5 mi from coast, Normanby Island, Eastern Division		erect shrub to 10 ft overall; leaves and stems purplish green; flowers deep violet blue, stamens yellow	10.066667	S	150.916667	E	DD	ca.	GAZ	-10.066667	150.916667	200	0				Solanum	labyrinthinum	D.McClelland
43	L		L.4307629	Womersley, J.S.	NGF-	8678		Brass, L.J.	20	4	1956		Solanaceae	Solanum labyrinthinum D.McClelland	Papua New Guinea	Milne Bay		Waikaiuna Bay	inland about .0.5 mi from coast, Normanby Island, Eastern Division		erect shrub to 10 ft overall; leaves and stems purplish green; flowers deep violet blue, stamens yellow	10.066667	S	150.916667	E	DD	ca.	GAZ	-10.066667	150.916667	200	0				Solanum	labyrinthinum	D.McClelland
44	LAE	16336		Womersley, J.S.	NGF-	8678		Brass, L.J.	20	4	1956		Solanaceae	Solanum labyrinthinum D.McClelland	Papua New Guinea	Milne Bay		Waikaiuna Bay	inland about .0.5 mi from coast, Normanby Island, Eastern Division		erect shrub to 10 ft overall; leaves and stems purplish green; flowers deep violet blue, stamens yellow	10.066667	S	150.916667	E	DD	ca.	GAZ	-10.066667	150.916667	200	0				Solanum	labyrinthinum	D.McClelland
45	CANB		CANB75832	Womersley, J.S.	NGF-	8678		Brass, L.J.	20	4	1956		Solanaceae	Solanum labyrinthinum D.McClelland	Papua New Guinea	Milne Bay		Waikaiuna Bay	inland about .0.5 mi from coast, Normanby Island, Eastern Division		erect shrub to 10 ft overall; leaves and stems purplish green; flowers deep violet blue, stamens yellow	10.066667	S	150.916667	E	DD	ca.	GAZ	-10.066667	150.916667	200	0				Solanum	labyrinthinum	D.McClelland
46	NOU		NOU016963	Hequet, V.		3617		Butin, J.-.P. & Chambery, C.	13	3	2007		Solanaceae	Solanum memaoyanum D.McClelland	New Caledonia	Nord		Pic Tiaoué			arbrisseau 0.8 m; feuilles très fines à N saillante de deux côtés	21.169792	S	165.013467	E	DD		GAZ	-21.169792	165.013467	0	0				Solanum	memaoyanum	D.McClelland
47	P		P00300080	MacKee, H.S.		21422			13	1	1970		Solanaceae	Solanum memaoyanum D.McClelland	New Caledonia	Nord		Mont Mé Maoya	contrefort ouest au dessus de la Mine Emma		arbuste 1 m; feuilles vert foncée en dessus, vert clair en dessous; fleurs blanches	21.36735	S	165.332566	E	DD		GAZ	-21.36735	165.332566	1350	1500				Solanum	memaoyanum	D.McClelland
48	NOU		NOU017062	MacKee, H.S.		21422			13	1	1970		Solanaceae	Solanum memaoyanum D.McClelland	New Caledonia	Nord		Mont Mé Maoya	contrefort ouest au dessus de la Mine Emma	forest humide sur crête serpentineuse	arbuste 1 m; feuilles vert foncée en dessus, vert clair en dessous; fleurs blanches	21.36735	S	165.332566	E	DD		GAZ	-21.36735	165.332566	1350	1500				Solanum	memaoyanum	D.McClelland
49	K		K000922612	MacKee, H.S.		21797			23	4	1970		Solanaceae	Solanum memaoyanum D.McClelland	New Caledonia	Nord		Mont Mé Maoya	contrefort ouest du Mé Maoya au dessus de la Mine Emma	forest humide sur crête serpentineuse	arbuste 3 m; tronc ligneux 8 cm de diametre; feuilles vert clair brillant en dessus, vert pâle jaunâtre en dessous; fruits mûrs rouges; vus plusiers pieds groupés et localisées	21.367764	S	165.333583	E	DD		GAZ	-21.367764	165.333583	1450	0				Solanum	memaoyanum	D.McClelland
50	A			MacKee, H.S.		21797			23	4	1970		Solanaceae	Solanum memaoyanum D.McClelland	New Caledonia	Nord		Mont Mé Maoya	contrefort ouest du Mé Maoya au dessus de la Mine Emma	forest humide de Metrosideros oreomyrtus sur crête serpentineuse	arbuste 3 m; tronc ligneux 8 cm de diametre; feuilles vert clair brillant en dessus, vert pâle jaunâtre en dessous; fruits mûrs rouges; vus plusiers pieds groupés et localisées	21.367764	S	165.333583	E	DD		GAZ	-21.367764	165.333583	1450	0				Solanum	memaoyanum	D.McClelland
51	MO	2816917		MacKee, H.S.		21797			23	4	1970		Solanaceae	Solanum memaoyanum D.McClelland	New Caledonia	Nord		Mont Mé Maoya	contrefort ouest du Mé Maoya au dessus de la Mine Emma	forest humide de Metrosideros oreomyrtus sur crête serpentineuse	arbuste 3 m; tronc ligneux 8 cm de diametre; feuilles vert clair brillant en dessus, vert pâle jaunâtre en dessous; fruits mûrs rouges; vus plusiers pieds groupés et localisées	21.367764	S	165.333583	E	DD		GAZ	-21.367764	165.333583	1450	0				Solanum	memaoyanum	D.McClelland
52	NOU	17079	NOU017079	MacKee, H.S.		21797			23	4	1970		Solanaceae	Solanum memaoyanum D.McClelland	New Caledonia	Nord		Mont Mé Maoya	contrefort ouest du Mé Maoya au dessus de la Mine Emma	forest humide de Metrosideros oreomyrtus sur crête serpentineuse	arbuste 3 m; tronc ligneux 8 cm de diametre; feuilles vert clair brillant en dessus, vert pâle jaunâtre en dessous; fruits mûrs rouges; vus plusiers pieds groupés et localisées	21.367764	S	165.333583	E	DD		GAZ	-21.367764	165.333583	1450	0				Solanum	memaoyanum	D.McClelland
53	NSW		NSW594231	MacKee, H.S.		21797			23	4	1970		Solanaceae	Solanum memaoyanum D.McClelland	New Caledonia	Nord		Mont Mé Maoya	contrefort ouest du Mé Maoya au dessus de la Mine Emma	forest humide de Metrosideros oreomyrtus sur crête serpentineuse	arbuste 3 m; tronc ligneux 8 cm de diametre; feuilles vert clair brillant en dessus, vert pâle jaunâtre en dessous; fruits mûrs rouges; vus plusiers pieds groupés et localisées	21.367764	S	165.333583	E	DD		GAZ	-21.367764	165.333583	1450	0				Solanum	memaoyanum	D.McClelland
54	P		P00300081	MacKee, H.S.		21797			23	4	1970		Solanaceae	Solanum memaoyanum D.McClelland	New Caledonia	Nord		Mont Mé Maoya	contrefort ouest du Mé Maoya au dessus de la Mine Emma	forest humide de Metrosideros oreomyrtus sur crête serpentineuse	arbuste 3 m; tronc ligneux 8 cm de diametre; feuilles vert clair brillant en dessus, vert pâle jaunâtre en dessous; fruits mûrs rouges; vus plusiers pieds groupés et localisées	21.367764	S	165.333583	E	DD		GAZ	-21.367764	165.333583	1450	0				Solanum	memaoyanum	D.McClelland
55	L		L0651811	MacKee, H.S.		21797			23	4	1970		Solanaceae	Solanum memaoyanum D.McClelland	New Caledonia	Nord		Mont Mé Maoya	contrefort ouest du Mé Maoya au dessus de la Mine Emma	forest humide de Metrosideros oreomyrtus sur crête serpentineuse	arbuste 3 m; tronc ligneux 8 cm de diametre; feuilles vert clair brillant en dessus, vert pâle jaunâtre en dessous; fruits mûrs rouges; vus plusiers pieds groupés et localisées	21.367764	S	165.333583	E	DD		GAZ	-21.367764	165.333583	1450	0				Solanum	memaoyanum	D.McClelland
56	L		L0651810	MacKee, H.S.		21797			23	4	1970		Solanaceae	Solanum memaoyanum D.McClelland	New Caledonia	Nord		Mont Mé Maoya	contrefort ouest du Mé Maoya au dessus de la Mine Emma	forest humide de Metrosideros oreomyrtus sur crête serpentineuse	arbuste 3 m; tronc ligneux 8 cm de diametre; feuilles vert clair brillant en dessus, vert pâle jaunâtre en dessous; fruits mûrs rouges; vus plusiers pieds groupés et localisées	21.367764	S	165.333583	E	DD		GAZ	-21.367764	165.333583	1450	0				Solanum	memaoyanum	D.McClelland
57	U		U0182899	MacKee, H.S.		21797			23	4	1970		Solanaceae	Solanum memaoyanum D.McClelland	New Caledonia	Nord		Mont Mé Maoya	contrefort ouest du Mé Maoya au dessus de la Mine Emma	forest humide de Metrosideros oreomyrtus sur crête serpentineuse	arbuste 3 m; tronc ligneux 8 cm de diametre; feuilles vert clair brillant en dessus, vert pâle jaunâtre en dessous; fruits mûrs rouges; vus plusiers pieds groupés et localisées	21.367764	S	165.333583	E	DD		GAZ	-21.367764	165.333583	1450	0				Solanum	memaoyanum	D.McClelland
58	K		K001155402	MacKee, H.S.		21797			23	4	1970		Solanaceae	Solanum memaoyanum D.McClelland	New Caledonia	Nord		Mont Mé Maoya	contrefort ouest du Mé Maoya au dessus de la Mine Emma	forest humide de Metrosideros oreomyrtus sur crête serpentineuse	arbuste 3 m; tronc ligneux 8 cm de diametre; feuilles vert clair brillant en dessus, vert pâle jaunâtre en dessous; fruits mûrs rouges; vus plusiers pieds groupés et localisées	21.367764	S	165.333583	E	DD		GAZ	-21.367764	165.333583	1450	0				Solanum	memaoyanum	D.McClelland
59	NSW		NSW594227	McPherson, G.		2948			8	8	1980		Solanaceae	Solanum memaoyanum D.McClelland	New Caledonia	Nord		Mont Mé Maoya	above Mine Emma, ca. 27 air-km NW of Bourail	summit maquis	tree 2 m; mature fruit red	21.369565	S	165.328319	E	DD		GAZ	-21.369565	165.328319	1300	0	ca.			Solanum	memaoyanum	D.McClelland
60	PTBG	32934		McPherson, G.		2948			8	8	1980		Solanaceae	Solanum memaoyanum D.McClelland	New Caledonia	Nord		Mont Mé Maoya	above Mine Emma, ca. 27 air-km NW of Bourail	forested slopes	tree 2 m; mature fruit red	21.369565	S	165.328319	E	DD		GAZ	-21.369565	165.328319	1300	0	ca.			Solanum	memaoyanum	D.McClelland
61	NOU		NOU017341	McPherson, G.		2948			8	8	1980		Solanaceae	Solanum memaoyanum D.McClelland	New Caledonia	Nord		Mont Mé Maoya	above Mine Emma, ca. 27 air-km NW of Bourail	forested slopes	tree 2 m; mature fruit red	21.369565	S	165.328319	E	DD		GAZ	-21.369565	165.328319	1300	0	ca.			Solanum	memaoyanum	D.McClelland
62	MO	3221520		McPherson, G.		2948			8	8	1980		Solanaceae	Solanum memaoyanum D.McClelland	New Caledonia	Nord		Mont Mé Maoya	above Mine Emma, ca. 27 air-km NW of Bourail	forested slopes	tree 2 m; mature fruit red	21.369565	S	165.328319	E	DD		GAZ	-21.369565	165.328319	1300	0	ca.			Solanum	memaoyanum	D.McClelland
63	P		P00315200	Jacquinot, H.		s.n.			0	0	0	s.d.	Solanaceae	Solanum nudatum D.McClelland	Fiji				sin. loc.			0		0					0	0	0	0				Solanum	nudatum	D.McClelland
64	A			Brass, L.J.		3231			26	11	1932		Solanaceae	Solanum peekelii Bitter	Solomon Islands	Ysabel Island		Suwa		regrowth on site of old village gardens, limestone	unarmed shrub or small tree 2 m; flower puce-colored; fruit red, fleshy, 5-6 mm in diameter; a weed species	8.038658	S	159.128023	E	DD		GAZ	-8.038658	159.128023	0	0				Solanum	peekelii	Bitter
65	A			Essig, E.B.	LAE-	55039		Lelean, Y.	4	10	1971		Solanaceae	Solanum peekelii Bitter	Papua New Guinea	Madang		Long Island	Saidor Subdistrict	weed on roadsides in rain forest	shrub 2 m; flowers white	5.382867	S	147.132721	E	DD		SPEC	-5.382867	147.132721	150	0				Solanum	peekelii	Bitter
66	NY	NY00828299	828299	Essig, E.B.	LAE-	55039		Lelean, Y.	4	10	1971		Solanaceae	Solanum peekelii Bitter	Papua New Guinea	Madang		Long Island	Saidor Subdistrict	forest edge	shrub 2 m; flowers white	5.382867	S	147.132721	E	DD		SPEC	-5.382867	147.132721	150	0				Solanum	peekelii	Bitter
67	BH			Essig, E.B.	LAE-	55039		Lelean, Y.	4	10	1971		Solanaceae	Solanum peekelii Bitter	Papua New Guinea	Madang		Long Island	Saidor Subdistrict	forest edge	shrub 2 m; flowers white	5.382867	S	147.132721	E	DD		SPEC	-5.382867	147.132721	150	0				Solanum	peekelii	Bitter
68	K		K000014795	Essig, E.B.	LAE-	55039		Lelean, Y.	4	10	1971		Solanaceae	Solanum peekelii Bitter	Papua New Guinea	Madang		Long Island	Saidor Subdistrict	forest edge	shrub 2 m; flowers white	5.382867	S	147.132721	E	DD		SPEC	-5.382867	147.132721	150	0				Solanum	peekelii	Bitter
69	LAE	140570		Essig, E.B.	LAE-	55039		Lelean, Y.	4	10	1971		Solanaceae	Solanum peekelii Bitter	Papua New Guinea	Madang		Long Island	Saidor Subdistrict	forest edge	shrub 2 m; flowers white	5.382867	S	147.132721	E	DD		SPEC	-5.382867	147.132721	150	0				Solanum	peekelii	Bitter
70	L		L.4307657	Essig, E.B.	LAE-	55039		Lelean, Y.	4	10	1971		Solanaceae	Solanum peekelii Bitter	Papua New Guinea	Madang		Long Island	Saidor Subdistrict	forest edge	shrub 2 m; flowers white	5.382867	S	147.132721	E	DD		SPEC	-5.382867	147.132721	150	0				Solanum	peekelii	Bitter
71	BM		BM000886258	Floyd, A.		6549			16	8	1954		Solanaceae	Solanum peekelii Bitter	Papua New Guinea	New Britain Island	West Nakanai	Malalia	near Cape Hoskins		A shrub about 6' high, leaves dark green dull, flowers purple with yellow stamens, paniculate, fruit globular, green when immature. Det. slip by D.E.Symon reads 'hairs stellate, sparse except on buds, flowers 4-partite'	5.47565	S	150.404136	E	DD	4	GAZ	-5.47565	150.404136	0	0				Solanum	peekelii	Bitter
72	K		K000922697	Floyd, A.		6549			16	8	1954		Solanaceae	Solanum peekelii Bitter	Papua New Guinea	New Britain Island	West Nakanai	Malalia	near Cape Hoskins		A shrub about 6' high, leaves dark green dull, flowers purple with yellow stamens, paniculate, fruit globular, green when immature. Det. slip by D.E.Symon reads 'hairs stellate, sparse except on buds, flowers 4-partite'	5.47565	S	150.404136	E	DD	4	GAZ	-5.47565	150.404136	0	0				Solanum	peekelii	Bitter
73	A			Floyd, A.		6549			16	8	1954		Solanaceae	Solanum peekelii Bitter	Papua New Guinea	New Britain Island	West Nakanai	Malalia	near Cape Hoskins		A shrub about 6' high, leaves dark green dull, flowers purple with yellow stamens, paniculate, fruit globular, green when immature. Det. slip by D.E.Symon reads 'hairs stellate, sparse except on buds, flowers 4-partite'	5.47565	S	150.404136	E	DD	4	GAZ	-5.47565	150.404136	0	0				Solanum	peekelii	Bitter
74	US	2211029	2838857	Floyd, A.		6549			16	8	1954		Solanaceae	Solanum peekelii Bitter	Papua New Guinea	New Britain Island	West Nakanai	Malalia	near Cape Hoskins		A shrub about 6' high, leaves dark green dull, flowers purple with yellow stamens, paniculate, fruit globular, green when immature. Det. slip by D.E.Symon reads 'hairs stellate, sparse except on buds, flowers 4-partite'	5.47565	S	150.404136	E	DD	4	GAZ	-5.47565	150.404136	0	0				Solanum	peekelii	Bitter
75	NSW		NSW594233	Floyd, A.		6549			16	8	1954		Solanaceae	Solanum peekelii Bitter	Papua New Guinea	New Britain Island	West Nakanai	Malalia	near Cape Hoskins		A shrub about 6' high, leaves dark green dull, flowers purple with yellow stamens, paniculate, fruit globular, green when immature. Det. slip by D.E.Symon reads 'hairs stellate, sparse except on buds, flowers 4-partite'	5.47565	S	150.404136	E	DD	4	GAZ	-5.47565	150.404136	0	0				Solanum	peekelii	Bitter
76	MEL	0625408A	MEL0625408A	Floyd, A.		6549			16	8	1954		Solanaceae	Solanum peekelii Bitter	Papua New Guinea	New Britain Island	West Nakanai	Malalia	near Cape Hoskins		A shrub about 6' high, leaves dark green dull, flowers purple with yellow stamens, paniculate, fruit globular, green when immature. Det. slip by D.E.Symon reads 'hairs stellate, sparse except on buds, flowers 4-partite'	5.47565	S	150.404136	E	DD	4	GAZ	-5.47565	150.404136	0	0				Solanum	peekelii	Bitter
77	CANB	75841.1	CANB75841.1	Floyd, A.		6549			16	8	1954		Solanaceae	Solanum peekelii Bitter	Papua New Guinea	New Britain Island	West Nakanai	Malalia	near Cape Hoskins		A shrub about 6' high, leaves dark green dull, flowers purple with yellow stamens, paniculate, fruit globular, green when immature. Det. slip by D.E.Symon reads 'hairs stellate, sparse except on buds, flowers 4-partite'	5.47565	S	150.404136	E	DD	4	GAZ	-5.47565	150.404136	0	0				Solanum	peekelii	Bitter
78	LAE	16333		Floyd, A.		6549			16	8	1954		Solanaceae	Solanum peekelii Bitter	Papua New Guinea	New Britain Island	West Nakanai	Malalia	near Cape Hoskins		A shrub about 6' high, leaves dark green dull, flowers purple with yellow stamens, paniculate, fruit globular, green when immature. Det. slip by D.E.Symon reads 'hairs stellate, sparse except on buds, flowers 4-partite'	5.47565	S	150.404136	E	DD	4	GAZ	-5.47565	150.404136	0	0				Solanum	peekelii	Bitter
79	K		K000922593	Gafui, I.	BSIP-	12869		and collectors	28	11	1968		Solanaceae	Solanum peekelii Bitter	Solomon Islands	Makira Island			Hareniia, Maru Bay	well drained secondary forest, flat plain	tree 5 ft, bole crooked; flower white; fruit green	10.206321	S	161.330615	E	DD		GAZ	-10.206321	161.330615	230	0				Solanum	peekelii	Bitter
80	LAE	109102		Gafui, I.	BSIP-	12869		and collectors	28	11	1968		Solanaceae	Solanum peekelii Bitter	Solomon Islands	Makira Island			Hareniia, Maru Bay	well drained secondary forest, ridge top	tree 5 ft, bole crooked; flower white; fruit green	10.206321	S	161.330615	E	DD		GAZ	-10.206321	161.330615	230	0				Solanum	peekelii	Bitter
81	L		L.4320056	Gafui, I.	BSIP-	12869		and collectors	28	11	1968		Solanaceae	Solanum peekelii Bitter	Solomon Islands	Makira Island			Hareniia, Maru Bay	well drained secondary forest, ridge top	tree 5 ft, bole crooked; flower white; fruit green	10.206321	S	161.330615	E	DD		GAZ	-10.206321	161.330615	230	0				Solanum	peekelii	Bitter
82	A			Hunt, P.F.		2835			1	10	1965		Solanaceae	Solanum peekelii Bitter	Solomon Islands	Ysabel Island			Santa Ysabel, head of Tatamba Bay	well drained secondary forest, ridge top	tree ca. 15 ft; fruit pale green	8.378656	S	159.807021	E	DD		GAZ	-8.378656	159.807021	0	0				Solanum	peekelii	Bitter
83	P		P00315236	Hunt, P.F.		2835			1	10	1965		Solanaceae	Solanum peekelii Bitter	Solomon Islands	Ysabel Island			Santa Ysabel, head of Tatamba Bay	primary rainforest, disturbed in places	tree ca. 15 ft; fruit pale green	8.378656	S	159.807021	E	DD		GAZ	-8.378656	159.807021	0	0				Solanum	peekelii	Bitter
84	K		K000922592	Hunt, P.F.		2835			1	10	1965		Solanaceae	Solanum peekelii Bitter	Solomon Islands	Ysabel Island			Santa Ysabel, head of Tatamba Bay	primary rainforest, disturbed in places	tree ca. 15 ft; fruit pale green	8.378656	S	159.807021	E	DD		GAZ	-8.378656	159.807021	0	0				Solanum	peekelii	Bitter
85	LAE	125824		Hunt, P.F.		2835			1	10	1965		Solanaceae	Solanum peekelii Bitter	Solomon Islands	Ysabel Island			Santa Ysabel, head of Tatamba Bay	primary rainforest, disturbed in places	tree ca. 15 ft; fruit pale green	8.378656	S	159.807021	E	DD		GAZ	-8.378656	159.807021	0	0				Solanum	peekelii	Bitter
86	L		L.4320057	Hunt, P.F.		2835			1	10	1965		Solanaceae	Solanum peekelii Bitter	Solomon Islands	Ysabel Island			Santa Ysabel, head of Tatamba Bay	primary rainforest, disturbed in places	tree ca. 15 ft; fruit pale green	8.378656	S	159.807021	E	DD		GAZ	-8.378656	159.807021	0	0				Solanum	peekelii	Bitter
87	BM		BM000846958	Kajewski, S.F.		1790			6	1	1930		Solanaceae	Solanum peekelii Bitter	Papua New Guinea	Bougainville (North Solomons)	Bougainville Island		Bougainville Island, Kugu-maru, Buin		common; shrub up to 3 m high; petals purple; stamens yellow; fruit bright scarlet when ripe, length 6 mm, diam 6 mm, fruit almost globular	6.186466	S	155.271029	E	DD	7	GAZ	-6.186466	155.271029	150	0		kala-bu-ku		Solanum	peekelii	Bitter
88	A			Kajewski, S.F.		1790			6	1	1930		Solanaceae	Solanum peekelii Bitter	Papua New Guinea	Bougainville (North Solomons)	Bougainville Island		Bougainville Island, Kugu-maru, Buin	rainforest	common; shrub up to 3 m high; petals purple; stamens yellow; fruit bright scarlet when ripe, length 6 mm, diam 6 mm, fruit almost globular	6.186466	S	155.271029	E	DD	7	GAZ	-6.186466	155.271029	150	0		kala-bu-ku		Solanum	peekelii	Bitter
89	G		G00035443	Kajewski, S.F.		1790			6	1	1930		Solanaceae	Solanum peekelii Bitter	Papua New Guinea	Bougainville (North Solomons)	Bougainville Island		Bougainville Island, Kugu-maru, Buin	rainforest	common; shrub up to 3 m high; petals purple; stamens yellow; fruit bright scarlet when ripe, length 6 mm, diam 6 mm, fruit almost globular	6.186466	S	155.271029	E	DD	7	GAZ	-6.186466	155.271029	150	0		kala-bu-ku		Solanum	peekelii	Bitter
90	P		P00315160	Kajewski, S.F.		1790			6	1	1930		Solanaceae	Solanum peekelii Bitter	Papua New Guinea	Bougainville (North Solomons)	Bougainville Island		Bougainville Island, Kugu-maru, Buin	rainforest	common; shrub up to 3 m high; petals purple; stamens yellow; fruit bright scarlet when ripe, length 6 mm, diam 6 mm, fruit almost globular	6.186466	S	155.271029	E	DD	7	GAZ	-6.186466	155.271029	150	0		kala-bu-ku		Solanum	peekelii	Bitter
91	BRI			Kajewski, S.F.		1790			6	1	1930		Solanaceae	Solanum peekelii Bitter	Papua New Guinea	Bougainville (North Solomons)	Bougainville Island		Bougainville Island, Kugu-maru, Buin	rainforest	common; shrub up to 3 m high; petals purple; stamens yellow; fruit bright scarlet when ripe, length 6 mm, diam 6 mm, fruit almost globular	6.186466	S	155.271029	E	DD	7	GAZ	-6.186466	155.271029	150	0		kala-bu-ku		Solanum	peekelii	Bitter
92	BISH	732372		Lepofsky, D.		466			16	11	1988		Solanaceae	Solanum peekelii Bitter	Papua New Guinea	Madang			St. Mathias group	primary rainforest, disturbed in places	herb	1.573035	S	149.638106	E	DD		GAZ	-1.573035	149.638106	30	0		airoroana		Solanum	peekelii	Bitter
93	A			Mauriasi, R.	BSIP-	13601		and collectors	2	12	1968		Solanaceae	Solanum peekelii Bitter	Solomon Islands	Malaita Island			Su'u area, South East Malaita	rain forest	tree 10 ft, 5 inch diameter; bole crooked; bark light brown smooth, slash soft; flowers whitish grey, faint smell; fruits light green globular	9.145922	S	161.063219	E	DD		GAZ	-9.145922	161.063219	180	0				Solanum	peekelii	Bitter
94	K		K000922594	Mauriasi, R.	BSIP-	13601		and collectors	2	12	1968		Solanaceae	Solanum peekelii Bitter	Solomon Islands	Malaita Island			Su'u area, South East Malaita	well drained secondary forest, flat plain	tree 10 ft, 5 inch diameter; bole crooked; bark light brown smooth, slash soft; flowers whitish grey, faint smell; fruits light green globular	9.145922	S	161.063219	E	DD		GAZ	-9.145922	161.063219	180	0				Solanum	peekelii	Bitter
95	K		K000922595	Mauriasi, R.	BSIP-	13601		and collectors	2	12	1968		Solanaceae	Solanum peekelii Bitter	Solomon Islands	Malaita Island			Su'u area, South East Malaita	well drained secondary forest, flat plain	tree 10 ft, 5 inch diameter; bole crooked; bark light brown smooth, slash soft; flowers whitish grey, faint smell; fruits light green globular	9.145922	S	161.063219	E	DD		GAZ	-9.145922	161.063219	180	0				Solanum	peekelii	Bitter
96	LAE	119453		Mauriasi, R.	BSIP-	13601		and collectors	2	12	1968		Solanaceae	Solanum peekelii Bitter	Solomon Islands	Malaita Island			Su'u area, South East Malaita	well drained secondary forest, flat plain	tree 10 ft, 5 inch diameter; bole crooked; bark light brown smooth, slash soft; flowers whitish grey, faint smell; fruits light green globular	9.145922	S	161.063219	E	DD		GAZ	-9.145922	161.063219	180	0				Solanum	peekelii	Bitter
97	L		L.4307654	Mauriasi, R.	BSIP-	13601		and collectors	2	12	1968		Solanaceae	Solanum peekelii Bitter	Solomon Islands	Malaita Island			Su'u area, South East Malaita	well drained secondary forest, flat plain	tree 10 ft, 5 inch diameter; bole crooked; bark light brown smooth, slash soft; flowers whitish grey, faint smell; fruits light green globular	9.145922	S	161.063219	E	DD		GAZ	-9.145922	161.063219	180	0				Solanum	peekelii	Bitter
98	W	1916-10316		Rechinger, K.		3607		Rechinger, L.	0	9	1905		Solanaceae	Solanum peekelii Bitter	Papua New Guinea	Bougainville (North Solomons)			'Salomonsinseln, Insel Bougainville, Am Strande bei dem Eingebornen dorf Numa-Numa'	mesic coastal Sida-Sesbania shrubland; with Sida fallax, Panicum Torridum, Sicyos pachycarpus, Portulaca villosa, Solanum nelsonii, Eragrostis variabilis, Tribulus cistoides		5.887813	S	155.232568	E	DD		GAZ	-5.887813	155.232568	0	0				Solanum	peekelii	Bitter
99	W	1916-10217		Rechinger, K.		3607		Rechinger, L.	0	9	1905		Solanaceae	Solanum peekelii Bitter	Papua New Guinea	Bougainville (North Solomons)			'Salomonsinseln, Insel Bougainville, Am Strande bei dem Eingebornen dorf Numa-Numa'	Am Strande		5.887813	S	155.232568	E	DD		GAZ	-5.887813	155.232568	0	0				Solanum	peekelii	Bitter
100	W	1916-0010315		Rechinger, K.		5365		Rechinger, L.	0	9	1905		Solanaceae	Solanum peekelii Bitter	Papua New Guinea	Bougainville (North Solomons)			Waldränder beim Eingeborenen Dorf Numa-Numa	maquis; sol serpentine		5.887813	S	155.232568	E	DD		GAZ	-5.887813	155.232568	0	0				Solanum	peekelii	Bitter
101	A			Sayers, C.D.	NGF-	24265			27	3	1965		Solanaceae	Solanum peekelii Bitter	Papua New Guinea	New Britain Island			Torlu River, Gasmata Subdistrict	tall secondary rainforest margin	slender shrub, one stem branchign at top; one plant seen; thorn-like emergences on main stem, height 5 ft; leaves dark green above, glossy, pale below; petals mauve, anthers yellow; fruit ripening red	5.75	S	151.166667	E	DD		SPEC	-5.75	151.166667	1200	0				Solanum	peekelii	Bitter
102	K		K000922590	Sayers, C.D.	NGF-	24265			27	3	1965		Solanaceae	Solanum peekelii Bitter	Papua New Guinea	New Britain Island			Torlu River, Gasmata Subdistrict	regrowth on site of old village gardens, limestone	slender shrub, one stem branchign at top; one plant seen; thorn-like emergences on main stem, height 5 ft; leaves dark green above, glossy, pale below; petals mauve, anthers yellow; fruit ripening red	5.75	S	151.166667	E	DD		SPEC	-5.75	151.166667	1200	0				Solanum	peekelii	Bitter
103	LAE	86783		Sayers, C.D.	NGF-	24265			27	3	1965		Solanaceae	Solanum peekelii Bitter	Papua New Guinea	New Britain Island			Torlu River, Gasmata Subdistrict	regrowth on site of old village gardens, limestone	slender shrub, one stem branchign at top; one plant seen; thorn-like emergences on main stem, height 5 ft; leaves dark green above, glossy, pale below; petals mauve, anthers yellow; fruit ripening red	5.75	S	151.166667	E	DD		SPEC	-5.75	151.166667	1200	0				Solanum	peekelii	Bitter
104	L		L.4307655	Sayers, C.D.	NGF-	24265			27	3	1965		Solanaceae	Solanum peekelii Bitter	Papua New Guinea	New Britain Island			Torlu River, Gasmata Subdistrict	regrowth on site of old village gardens, limestone	slender shrub, one stem branchign at top; one plant seen; thorn-like emergences on main stem, height 5 ft; leaves dark green above, glossy, pale below; petals mauve, anthers yellow; fruit ripening red	5.75	S	151.166667	E	DD		SPEC	-5.75	151.166667	1200	0				Solanum	peekelii	Bitter
105	K		K000922695	Schodde, R.		3938		Craven, L.	28	8	1964		Solanaceae	Solanum peekelii Bitter	Papua New Guinea	Bougainville (North Solomons)	Bougainville Island	Barilo	vicinity of village, ca. 6 mîles N of Buin Station	early second growth, gardens	spreading shrub ca. 3-4 m high; leaves dull dark green above, pale and dull below; corollas pale mauve, anthers bright yellow; fruit pale greeen, ripening glossy crimson	6.658784	S	155.666129	E	DD		GAZ	-6.658784	155.666129	280	0	ca.			Solanum	peekelii	Bitter
106	A			Schodde, R.		3938		Craven, L.	28	8	1964		Solanaceae	Solanum peekelii Bitter	Papua New Guinea	Bougainville (North Solomons)	Bougainville Island	Barilo	vicinity of village, ca. 6 mîles N of Buin Station	tall secondary rainforest margin	spreading shrub ca. 3-4 m high; leaves dull dark green above, pale and dull below; corollas pale mauve, anthers bright yellow; fruit pale greeen, ripening glossy crimson	6.658784	S	155.666129	E	DD		GAZ	-6.658784	155.666129	280	0	ca.			Solanum	peekelii	Bitter
107	CANB		CANB 146651.1	Schodde, R.		3938		Craven, L.	28	8	1964		Solanaceae	Solanum peekelii Bitter	Papua New Guinea	Bougainville (North Solomons)	Bougainville Island	Barilo	vicinity of village, ca. 6 mîles N of Buin Station	tall secondary rainforest margin	spreading shrub ca. 3-4 m high; leaves dull dark green above, pale and dull below; corollas pale mauve, anthers bright yellow; fruit pale greeen, ripening glossy crimson	6.658784	S	155.666129	E	DD		GAZ	-6.658784	155.666129	280	0	ca.			Solanum	peekelii	Bitter
108	L		L.4307658	Schodde, R.		3938		Craven, L.	28	8	1964		Solanaceae	Solanum peekelii Bitter	Papua New Guinea	Bougainville (North Solomons)	Bougainville Island	Barilo	vicinity of village, ca. 6 mîles N of Buin Station	tall secondary rainforest margin	spreading shrub ca. 3-4 m high; leaves dull dark green above, pale and dull below; corollas pale mauve, anthers bright yellow; fruit pale greeen, ripening glossy crimson	6.658784	S	155.666129	E	DD		GAZ	-6.658784	155.666129	280	0	ca.			Solanum	peekelii	Bitter
109	CANB		CANB 146651.2	Schodde, R.		3938		Craven, L.	28	8	1964		Solanaceae	Solanum peekelii Bitter	Papua New Guinea	Bougainville (North Solomons)	Bougainville Island	Barilo	vicinity of village, ca. 6 mîles N of Buin Station	tall secondary rainforest margin	spreading shrub ca. 3-4 m high; leaves dull dark green above, pale and dull below; corollas pale mauve, anthers bright yellow; fruit pale greeen, ripening glossy crimson	6.658784	S	155.666129	E	DD		GAZ	-6.658784	155.666129	280	0	ca.			Solanum	peekelii	Bitter
110	LAE	84222		Schodde, R.		3938		Craven, L.	28	8	1964		Solanaceae	Solanum peekelii Bitter	Papua New Guinea	Bougainville (North Solomons)	Bougainville Island	Barilo	vicinity of village, ca. 6 mîles N of Buin Station	tall secondary rainforest margin	spreading shrub ca. 3-4 m high; leaves dull dark green above, pale and dull below; corollas pale mauve, anthers bright yellow; fruit pale greeen, ripening glossy crimson	6.658784	S	155.666129	E	DD		GAZ	-6.658784	155.666129	280	0	ca.			Solanum	peekelii	Bitter
111	A			Vandenberg, J.	NGF-	42331		Katik, P.	15	11	1969		Solanaceae	Solanum peekelii Bitter	Papua New Guinea	Madang		Long Island	5 mîles N of Matafuma Village, Saidor Subdistrict	forest edge	shrub 6 ft; leaves shiny mid green, pâler below; flowers mauve, stamens yellow; sepals 4, petals 4, stamens 4 and free; immature fruit green, mature fruit red	5.29948	S	147.031603	E	DD		SPEC	-5.29948	147.031603	20	0				Solanum	peekelii	Bitter
112	K		K000014796	Vandenberg, J.	NGF-	42331		Katik, P.	15	11	1969		Solanaceae	Solanum peekelii Bitter	Papua New Guinea	Madang		Long Island	5 mîles N of Matafuma Village, Saidor Subdistrict	rain forest	shrub 6 ft; leaves shiny mid green, pâler below; flowers mauve, stamens yellow; sepals 4, petals 4, stamens 4 and free; immature fruit green, mature fruit red	5.29948	S	147.031603	E	DD		SPEC	-5.29948	147.031603	20	0				Solanum	peekelii	Bitter
113	LAE	118150		Vandenberg, J.	NGF-	42331		Katik, P.	15	11	1969		Solanaceae	Solanum peekelii Bitter	Papua New Guinea	Madang		Long Island	5 mîles N of Matafuma Village, Saidor Subdistrict	rain forest	shrub 6 ft; leaves shiny mid green, pâler below; flowers mauve, stamens yellow; sepals 4, petals 4, stamens 4 and free; immature fruit green, mature fruit red	5.29948	S	147.031603	E	DD		SPEC	-5.29948	147.031603	20	0				Solanum	peekelii	Bitter
114	L		L.4307684	Vandenberg, J.	NGF-	42331		Katik, P.	15	11	1969		Solanaceae	Solanum peekelii Bitter	Papua New Guinea	Madang		Long Island	5 mîles N of Matafuma Village, Saidor Subdistrict	rain forest	shrub 6 ft; leaves shiny mid green, pâler below; flowers mauve, stamens yellow; sepals 4, petals 4, stamens 4 and free; immature fruit green, mature fruit red	5.29948	S	147.031603	E	DD		SPEC	-5.29948	147.031603	20	0				Solanum	peekelii	Bitter
115	K		K000922633	Waterhouse, J.H.L.		31			21	5	1929		Solanaceae	Solanum peekelii Bitter	Solomon Islands	New Georgia			sin. loc. 'New Georgia'		shrub or small tree; reddish fruit; thorny stem	8.254659	S	157.588447	E	DD	7	GAZ	-8.254659	157.588447	0	0		susuriata		Solanum	peekelii	Bitter
116	LAE	110618		Waterhouse, J.H.L.		31			21	5	1929		Solanaceae	Solanum peekelii Bitter	Solomon Islands	New Georgia			sin. loc. 'New Georgia'	amongst secondary growth	shrub or small tree; reddish fruit; thorny stem	8.254659	S	157.588447	E	DD	7	GAZ	-8.254659	157.588447	0	0		susuriata		Solanum	peekelii	Bitter
117	K		K001155329	Waterhouse, J.H.L.		691			7	3	1932		Solanaceae	Solanum peekelii Bitter	Papua New Guinea	Bougainville (North Solomons)	Bougainville Island		Namatea, NW Bougainville	forested slopes		5.345896	S	154.491997	E	DMS	ca.	GAZ	-5.583044	154.822214	600	0	ca.			Solanum	peekelii	Bitter
118	K		K001155461	Bola, I.S.		42			14	6	1961		Solanaceae	Solanum pseudopedunculatum D.McClelland	Fiji	Viti Levu			Serua Dist., common in T.R.F.	amongst secondary growth	fruits black in colour when ripe and flowers white	18.260314	S	177.911831	E	DD	ca.	GAZ	-18.260314	177.911831	152	0				Solanum	pseudopedunculatum	D.McClelland
119	US	1943786		Degener, O.		14594			27	2	1941		Solanaceae	Solanum pseudopedunculatum D.McClelland	Fiji	Viti Levu		Mba	(Tholo North) Sovutawambu, near Nandarivatu	second growth thickets	(brought by native collector)	17.510101	S	177.91875	E	DD		GAZ	-17.510101	177.91875	750	800				Solanum	pseudopedunculatum	D.McClelland
120	K		K000922643	Degener, O.		14594			27	2	1941		Solanaceae	Solanum pseudopedunculatum D.McClelland	Fiji	Viti Levu		Mba	(Tholo North) Sovutawambu, near Nandarivatu	in open forest	(brought by native collector)	17.510101	S	177.91875	E	DD		GAZ	-17.510101	177.91875	750	800				Solanum	pseudopedunculatum	D.McClelland
121	A			Degener, O.		14594			27	2	1941		Solanaceae	Solanum pseudopedunculatum D.McClelland	Fiji	Viti Levu		Mba	(Tholo North) Sovutawambu, near Nandarivatu	in open forest	(brought by native collector)	17.510101	S	177.91875	E	DD		GAZ	-17.510101	177.91875	750	800				Solanum	pseudopedunculatum	D.McClelland
122	NY	NY00828294	828294	Degener, O.		14594			27	2	1941		Solanaceae	Solanum pseudopedunculatum D.McClelland	Fiji	Viti Levu		Mba	(Tholo North) Sovutawambu, near Nandarivatu	in open forest	(brought by native collector)	17.510101	S	177.91875	E	DD		GAZ	-17.510101	177.91875	750	800				Solanum	pseudopedunculatum	D.McClelland
123	K		K000922642	Dept of Agriculture		12811			0	0	0		Solanaceae	Solanum pseudopedunculatum D.McClelland	Fiji	Vanua Levu		Mathuata	Mt. Delai-Koro	dense forest		16.579699	S	179.263551	E	DD	4	GAZ	-16.579699	179.263551	0	0				Solanum	pseudopedunculatum	D.McClelland
124	BM		BM000846959	Gibbs, L.S.		615			0	9	1907		Solanaceae	Solanum pseudopedunculatum D.McClelland	Fiji				Vitu Levu, Nadarivatu	rainforest	shrub or small tree with dark green herbaceous leaves and white flowers	17.510101	S	177.91875	E	DD	ca.	GAZ	-17.510101	177.91875	823	0				Solanum	pseudopedunculatum	D.McClelland
125	BM		BM000846961	Gibbs, L.S.		615			0	9	1907		Solanaceae	Solanum pseudopedunculatum D.McClelland	Fiji				Vitu Levu, Nadarivatu	forest	shrub or small tree with dark green herbaceous leaves and white flowers	17.510101	S	177.91875	E	DD	ca.	GAZ	-17.510101	177.91875	823	0				Solanum	pseudopedunculatum	D.McClelland
126	NSW		NSW594240	Goddard, E.J.		s.n.			0	12	1904		Solanaceae	Solanum pseudopedunculatum D.McClelland	Fiji				sin. loc.			0		0					0	0	0	0				Solanum	pseudopedunculatum	D.McClelland
127	US	1672872		Smith, A.C.		141			13	10	1933		Solanaceae	Solanum pseudopedunculatum D.McClelland	Fiji	Kandavu			hills above Namalata and Ngaloa Bays	on edge of forest, dense forest	shrub 3 m; corolla white, anthers yellow; fruit green	19.034876	S	178.177915	E	DD		GAZ	-19.034876	178.177915	200	400				Solanum	pseudopedunculatum	D.McClelland
128	P		P00315170	Smith, A.C.		141			13	10	1933		Solanaceae	Solanum pseudopedunculatum D.McClelland	Fiji	Kandavu			hills above Namalata and Ngaloa Bays	thin forest	shrub 3 m; corolla white, anthers yellow; fruit green	19.034876	S	178.177915	E	DD		GAZ	-19.034876	178.177915	200	400				Solanum	pseudopedunculatum	D.McClelland
129	BISH	181940		Smith, A.C.		141			13	10	1933		Solanaceae	Solanum pseudopedunculatum D.McClelland	Fiji	Kandavu			hills above Namalata and Ngaloa Bays	thin forest	shrub 3 m; corolla white, anthers yellow; fruit green	19.034876	S	178.177915	E	DD		GAZ	-19.034876	178.177915	200	400				Solanum	pseudopedunculatum	D.McClelland
130	GH			Smith, A.C.		141			13	10	1933		Solanaceae	Solanum pseudopedunculatum D.McClelland	Fiji	Kandavu			hills above Namalata and Ngaloa Bays	thin forest	shrub 3 m; corolla white, anthers yellow; fruit green	19.034876	S	178.177915	E	DD		GAZ	-19.034876	178.177915	200	400				Solanum	pseudopedunculatum	D.McClelland
131	S			Smith, A.C.		141			13	10	1933		Solanaceae	Solanum pseudopedunculatum D.McClelland	Fiji	Kandavu			hills above Namalata and Ngaloa Bays	thin forest	shrub 3 m; corolla white, anthers yellow; fruit green	19.034876	S	178.177915	E	DD		GAZ	-19.034876	178.177915	200	400				Solanum	pseudopedunculatum	D.McClelland
132	UC		UC602384	Smith, A.C.		141			13	10	1933		Solanaceae	Solanum pseudopedunculatum D.McClelland	Fiji	Kandavu			hills above Namalata and Ngaloa Bays	thin forest	shrub 3 m; corolla white, anthers yellow; fruit green	19.034876	S	178.177915	E	DD		GAZ	-19.034876	178.177915	200	400				Solanum	pseudopedunculatum	D.McClelland
133	NY	NY00828290	828290	Smith, A.C.		141			13	10	1933		Solanaceae	Solanum pseudopedunculatum D.McClelland	Fiji	Kandavu			hills above Namalata and Ngaloa Bays	thin forest	shrub 3 m; corolla white, anthers yellow; fruit green	19.034876	S	178.177915	E	DD		GAZ	-19.034876	178.177915	200	400				Solanum	pseudopedunculatum	D.McClelland
134	K		K001155456	Smith, A.C.		141			13	10	1933		Solanaceae	Solanum pseudopedunculatum D.McClelland	Fiji	Kandavu			hills above Namalata and Ngaloa Bays	thin forest	shrub 3 m; corolla white, anthers yellow; fruit green	19.034876	S	178.177915	E	DD		GAZ	-19.034876	178.177915	200	400				Solanum	pseudopedunculatum	D.McClelland
135	P		P00315299	Smith, A.C.		603			28	11	1933		Solanaceae	Solanum pseudopedunculatum D.McClelland	Fiji	Vanua Levu		Mount Mbatini	southwestern slope		slender shrub 4 m	16.59403	S	179.486031	E	DD		GAZ	-16.59403	179.486031	300	700		moloa		Solanum	pseudopedunculatum	D.McClelland
136	S			Smith, A.C.		603			28	11	1933		Solanaceae	Solanum pseudopedunculatum D.McClelland	Fiji	Vanua Levu		Mount Mbatini	southwestern slope	dense forest	slender shrub 4 m	16.59403	S	179.486031	E	DD		GAZ	-16.59403	179.486031	300	700		moloa		Solanum	pseudopedunculatum	D.McClelland
137	US	1676645	2838818	Smith, A.C.		603			28	11	1933		Solanaceae	Solanum pseudopedunculatum D.McClelland	Fiji	Vanua Levu		Mount Mbatini	southwestern slope	dense forest	slender shrub 4 m	16.59403	S	179.486031	E	DD		GAZ	-16.59403	179.486031	300	700		moloa		Solanum	pseudopedunculatum	D.McClelland
138	GH			Smith, A.C.		603			28	11	1933		Solanaceae	Solanum pseudopedunculatum D.McClelland	Fiji	Vanua Levu		Mount Mbatini	southwestern slope	dense forest	slender shrub 4 m	16.59403	S	179.486031	E	DD		GAZ	-16.59403	179.486031	300	700		moloa		Solanum	pseudopedunculatum	D.McClelland
139	UC		UC601679	Smith, A.C.		603			28	11	1933		Solanaceae	Solanum pseudopedunculatum D.McClelland	Fiji	Vanua Levu		Mount Mbatini	southwestern slope	dense forest	slender shrub 4 m	16.59403	S	179.486031	E	DD		GAZ	-16.59403	179.486031	300	700		moloa		Solanum	pseudopedunculatum	D.McClelland
140	NY	NY00828291	828291	Smith, A.C.		603			28	11	1933		Solanaceae	Solanum pseudopedunculatum D.McClelland	Fiji	Vanua Levu		Mount Mbatini	southwestern slope	dense forest	slender shrub 4 m	16.59403	S	179.486031	E	DD		GAZ	-16.59403	179.486031	300	700		moloa		Solanum	pseudopedunculatum	D.McClelland
141	K		K001155452	Smith, A.C.		603			28	11	1933		Solanaceae	Solanum pseudopedunculatum D.McClelland	Fiji	Vanua Levu		Mount Mbatini	southwestern slope	dense forest	slender shrub 4 m	16.59403	S	179.486031	E	DD		GAZ	-16.59403	179.486031	300	700		moloa		Solanum	pseudopedunculatum	D.McClelland
142	US	1965842		Smith, A.C.		5273			7	7	1947		Solanaceae	Solanum pseudopedunculatum D.McClelland	Fiji	Viti Levu		Mba	(formerly Tholo North), western and southern slopes of Mt. Tomanivi (Mt. Victoria)	thin forest	shrub 2 m; corolla white, anthers yellow; fruit orange, at length purplish	17.577668	S	177.88491	E	DD		GAZ	-17.577668	177.88491	850	1100				Solanum	pseudopedunculatum	D.McClelland
143	P		P00315298	Smith, A.C.		5273			7	7	1947		Solanaceae	Solanum pseudopedunculatum D.McClelland	Fiji	Viti Levu		Mba	(formerly Tholo North), western and southern slopes of Mt. Tomanivi (Mt. Victoria)	second growth thickets	shrub 2 m; corolla white, anthers yellow; fruit orange, at length purplish	17.577668	S	177.88491	E	DD		GAZ	-17.577668	177.88491	850	1100				Solanum	pseudopedunculatum	D.McClelland
144	NY	NY00828288	828288	Smith, A.C.		5273			7	7	1947		Solanaceae	Solanum pseudopedunculatum D.McClelland	Fiji	Viti Levu		Mba	(formerly Tholo North), western and southern slopes of Mt. Tomanivi (Mt. Victoria)	second growth thickets	shrub 2 m; corolla white, anthers yellow; fruit orange, at length purplish	17.577668	S	177.88491	E	DD		GAZ	-17.577668	177.88491	850	1100				Solanum	pseudopedunculatum	D.McClelland
145	S			Smith, A.C.		5273			7	7	1947		Solanaceae	Solanum pseudopedunculatum D.McClelland	Fiji	Viti Levu		Mba	(formerly Tholo North), western and southern slopes of Mt. Tomanivi (Mt. Victoria)	second growth thickets	shrub 2 m; corolla white, anthers yellow; fruit orange, at length purplish	17.577668	S	177.88491	E	DD		GAZ	-17.577668	177.88491	850	1100				Solanum	pseudopedunculatum	D.McClelland
146	A			Smith, A.C.		5273			7	7	1947		Solanaceae	Solanum pseudopedunculatum D.McClelland	Fiji	Viti Levu		Mba	(formerly Tholo North), western and southern slopes of Mt. Tomanivi (Mt. Victoria)	second growth thickets	shrub 2 m; corolla white, anthers yellow; fruit orange, at length purplish	17.577668	S	177.88491	E	DD		GAZ	-17.577668	177.88491	850	1100				Solanum	pseudopedunculatum	D.McClelland
147	K		K001155451	Smith, A.C.		5273			7	7	1947		Solanaceae	Solanum pseudopedunculatum D.McClelland	Fiji	Viti Levu		Mba	(formerly Tholo North), western and southern slopes of Mt. Tomanivi (Mt. Victoria)	second growth thickets	shrub 2 m; corolla white, anthers yellow; fruit orange, at length purplish	17.577668	S	177.88491	E	DD		GAZ	-17.577668	177.88491	850	1100				Solanum	pseudopedunculatum	D.McClelland
148	P		P00315297	Smith, A.C.		6467			29	10	1947		Solanaceae	Solanum pseudopedunculatum D.McClelland	Fiji	Vanua Levu		Mathuata	summit ridge of Mt. Numbiloa, east of Lambasa	in open forest	slender tree 4 m; corolla white, anthers yellow; fruit becoming black	16.579699	S	179.263551	E	DD	4	GAZ	-16.579699	179.263551	500	900		tukitukiyandre		Solanum	pseudopedunculatum	D.McClelland
149	K		K000922644	Smith, A.C.		6467			29	10	1947		Solanaceae	Solanum pseudopedunculatum D.McClelland	Fiji	Vanua Levu		Mathuata	summit ridge of Mt. Numbiloa, east of Lambasa	dense forest	slender tree 4 m; corolla white, anthers yellow; fruit becoming black	16.579699	S	179.263551	E	DD	4	GAZ	-16.579699	179.263551	500	900		tukitukiyandre		Solanum	pseudopedunculatum	D.McClelland
150	BISH	181936		Smith, A.C.		6467			29	10	1947		Solanaceae	Solanum pseudopedunculatum D.McClelland	Fiji	Vanua Levu		Mathuata	summit ridge of Mt. Numbiloa, east of Lambasa	dense forest	slender tree 4 m; corolla white, anthers yellow; fruit becoming black	16.579699	S	179.263551	E	DD	4	GAZ	-16.579699	179.263551	500	900		tukitukiyandre		Solanum	pseudopedunculatum	D.McClelland
151	NY	NY00828289	828289	Smith, A.C.		6467			29	10	1947		Solanaceae	Solanum pseudopedunculatum D.McClelland	Fiji	Vanua Levu		Mathuata	summit ridge of Mt. Numbiloa, east of Lambasa	dense forest	slender tree 4 m; corolla white, anthers yellow; fruit becoming black	16.579699	S	179.263551	E	DD	4	GAZ	-16.579699	179.263551	500	900		tukitukiyandre		Solanum	pseudopedunculatum	D.McClelland
152	S			Smith, A.C.		6467			29	10	1947		Solanaceae	Solanum pseudopedunculatum D.McClelland	Fiji	Vanua Levu		Mathuata	summit ridge of Mt. Numbiloa, east of Lambasa	dense forest	slender tree 4 m; corolla white, anthers yellow; fruit becoming black	16.579699	S	179.263551	E	DD	4	GAZ	-16.579699	179.263551	500	900		tukitukiyandre		Solanum	pseudopedunculatum	D.McClelland
153	A			Smith, A.C.		6467			29	10	1947		Solanaceae	Solanum pseudopedunculatum D.McClelland	Fiji	Vanua Levu		Mathuata	summit ridge of Mt. Numbiloa, east of Lambasa	dense forest	slender tree 4 m; corolla white, anthers yellow; fruit becoming black	16.579699	S	179.263551	E	DD	4	GAZ	-16.579699	179.263551	500	900		tukitukiyandre		Solanum	pseudopedunculatum	D.McClelland
154	US	1966675	2838867	Smith, A.C.		6467			29	10	1947		Solanaceae	Solanum pseudopedunculatum D.McClelland	Fiji	Vanua Levu		Mathuata	summit ridge of Mt. Numbiloa, east of Lambasa	dense forest	slender tree 4 m; corolla white, anthers yellow; fruit becoming black	16.579699	S	179.263551	E	DD	4	GAZ	-16.579699	179.263551	500	900		tukitukiyandre		Solanum	pseudopedunculatum	D.McClelland
155	BISH	181935		Smith, A.C.		9223			23	11	1953		Solanaceae	Solanum pseudopedunculatum D.McClelland	Fiji	Vanua Levu		Serua	hills west of Waivunu Creek, between Ngaloa and Korovou	dense forest	shrub 2-4 ft; corolla white, anthers yellow; fruit becoming red	18.230852	S	177.99844	E	DD		GAZ	-18.230852	177.99844	50	150				Solanum	pseudopedunculatum	D.McClelland
156	S			Smith, A.C.		9223			23	11	1953		Solanaceae	Solanum pseudopedunculatum D.McClelland	Fiji	Vanua Levu		Serua	hills west of Waivunu Creek, between Ngaloa and Korovou	on edge of forest, dense forest	shrub 2-4 ft; corolla white, anthers yellow; fruit becoming red	18.230852	S	177.99844	E	DD		GAZ	-18.230852	177.99844	50	150				Solanum	pseudopedunculatum	D.McClelland
157	NY	NY00828292	828292	Smith, A.C.		9223			23	11	1953		Solanaceae	Solanum pseudopedunculatum D.McClelland	Fiji	Vanua Levu		Serua	hills west of Waivunu Creek, between Ngaloa and Korovou	on edge of forest, dense forest	shrub 2-4 ft; corolla white, anthers yellow; fruit becoming red	18.230852	S	177.99844	E	DD		GAZ	-18.230852	177.99844	50	150				Solanum	pseudopedunculatum	D.McClelland
158	US	2191721	2838853	Smith, A.C.		9223			23	11	1953		Solanaceae	Solanum pseudopedunculatum D.McClelland	Fiji	Vanua Levu		Serua	hills west of Waivunu Creek, between Ngaloa and Korovou	on edge of forest, dense forest	shrub 2-4 ft; corolla white, anthers yellow; fruit becoming red	18.230852	S	177.99844	E	DD		GAZ	-18.230852	177.99844	50	150				Solanum	pseudopedunculatum	D.McClelland
159	UC		UC1344578	Smith, A.C.		9223			23	11	1953		Solanaceae	Solanum pseudopedunculatum D.McClelland	Fiji	Vanua Levu		Serua	hills west of Waivunu Creek, between Ngaloa and Korovou	on edge of forest, dense forest	shrub 2-4 ft; corolla white, anthers yellow; fruit becoming red	18.230852	S	177.99844	E	DD		GAZ	-18.230852	177.99844	50	150				Solanum	pseudopedunculatum	D.McClelland
160	P		P00315296	Smith, A.C.		9223			23	11	1953		Solanaceae	Solanum pseudopedunculatum D.McClelland	Fiji	Vanua Levu		Serua	hills west of Waivunu Creek, between Ngaloa and Korovou	on edge of forest, dense forest	shrub 2-4 ft; corolla white, anthers yellow; fruit becoming red	18.230852	S	177.99844	E	DD		GAZ	-18.230852	177.99844	50	150				Solanum	pseudopedunculatum	D.McClelland
161	GH			Smith, A.C.		9223			23	11	1953		Solanaceae	Solanum pseudopedunculatum D.McClelland	Fiji	Vanua Levu		Serua	hills west of Waivunu Creek, between Ngaloa and Korovou	on edge of forest, dense forest	shrub 2-4 ft; corolla white, anthers yellow; fruit becoming red	18.230852	S	177.99844	E	DD		GAZ	-18.230852	177.99844	50	150				Solanum	pseudopedunculatum	D.McClelland
162	K		K001155449	Smith, A.C.		9223			23	11	1953		Solanaceae	Solanum pseudopedunculatum D.McClelland	Fiji	Vanua Levu		Serua	hills west of Waivunu Creek, between Ngaloa and Korovou	on edge of forest, dense forest	shrub 2-4 ft; corolla white, anthers yellow; fruit becoming red	18.230852	S	177.99844	E	DD		GAZ	-18.230852	177.99844	50	150				Solanum	pseudopedunculatum	D.McClelland
163	K		K001155443	Thurn, E.F. im		294			27	11	1906		Solanaceae	Solanum pseudopedunculatum D.McClelland	Fiji	Viti Levu		Nadarivatu	road to Serua		shrub 5 ft; with inconspicuous white flowers and smooth purple fruit	17.571231	S	177.960682	E	DD	ca.	GAZ	-17.571231	177.960682	0	0				Solanum	pseudopedunculatum	D.McClelland
164	A			Degener, O.		14324			4	2	1941		Solanaceae	Solanum ratale D.McClelland	Fiji	Viti Levu		Mba	vicinity of Nandarivatu ('Tholo North')	on dry soil	shrub about 1 m; flower white; fruit black	17.510101	S	177.91875	E	DD	ca.	GAZ	-17.510101	177.91875	750	900				Solanum	ratale	D.McClelland
165	NY	NY00828293	828293	Degener, O.		14324			4	2	1941		Solanaceae	Solanum ratale D.McClelland	Fiji	Viti Levu		Mba	vicinity of Nandarivatu ('Tholo North')	in secondary forest	shrub about 1 m; flower white; fruit black	17.510101	S	177.91875	E	DD	ca.	GAZ	-17.510101	177.91875	750	900				Solanum	ratale	D.McClelland
166	US	1943693		Degener, O.		14324			4	2	1941		Solanaceae	Solanum ratale D.McClelland	Fiji	Viti Levu		Mba	vicinity of Nandarivatu ('Tholo North')	in secondary forest	shrub about 1 m; flower white; fruit black	17.510101	S	177.91875	E	DD	ca.	GAZ	-17.510101	177.91875	750	900				Solanum	ratale	D.McClelland
167	UC		UC1016245	Degener, O.		14324			4	2	1941		Solanaceae	Solanum ratale D.McClelland	Fiji	Viti Levu		Mba	vicinity of Nandarivatu ('Tholo North')	in secondary forest	shrub about 1 m; flower white; fruit black	17.510101	S	177.91875	E	DD	ca.	GAZ	-17.510101	177.91875	750	900				Solanum	ratale	D.McClelland
168	K		K000922635	Degener, O.		14324			4	2	1941		Solanaceae	Solanum ratale D.McClelland	Fiji	Viti Levu		Mba	vicinity of Nandarivatu ('Tholo North')	in secondary forest	shrub about 1 m; flower white; fruit black	17.510101	S	177.91875	E	DD	ca.	GAZ	-17.510101	177.91875	750	900				Solanum	ratale	D.McClelland
169	K		K001155453	Degener, O.		14324			4	2	1941		Solanaceae	Solanum ratale D.McClelland	Fiji	Viti Levu		Mba	vicinity of Nandarivatu ('Tholo North')	in secondary forest	shrub about 1 m; flower white; fruit black	17.510101	S	177.91875	E	DD	ca.	GAZ	-17.510101	177.91875	750	900				Solanum	ratale	D.McClelland
170	K		K001155458	Greenwood, W.		619			15	7	1883		Solanaceae	Solanum ratale D.McClelland	Fiji	Vanua Levu			Mt. Labasa	grows in shade of forest		16.47204	S	179.419253	E	DD		GAZ	-16.47204	179.419253	60	91				Solanum	ratale	D.McClelland
171	GH			Horne, J.		595			0	5	1878		Solanaceae	Solanum ratale D.McClelland	Fiji	Vanua Levu		Tutu			shrub 3-5 ft, common	17.79159	S	178.359676	E	DD		GAZ	-17.79159	178.359676	0	0				Solanum	ratale	D.McClelland
172	K		K000922636	Horne, J.		595			0	5	1878		Solanaceae	Solanum ratale D.McClelland	Fiji	Vanua Levu		Tutu		on dry soil	shrub 3-5 ft, common	17.79159	S	178.359676	E	DD		GAZ	-17.79159	178.359676	0	0				Solanum	ratale	D.McClelland
173	GH			Horne, J.		678			0	3	1878		Solanaceae	Solanum ratale D.McClelland	Fiji	Vanua Levu			'Ranski Island, Fiji' [Rabi Island, as Rambi in Horne 1881, A year in Fiji]	in secondary forest	small tree 15 ft or so, not common	16.501889	S	179.961674	E	DD	7	GAZ	-16.501889	179.961674	0	0				Solanum	ratale	D.McClelland
174	K		K001155441	Horne, J.		678			0	3	1878		Solanaceae	Solanum ratale D.McClelland	Fiji	Vanua Levu			'Ranski Island, Fiji' [Rabi Island, as Rambi in Horne 1881, A year in Fiji]		small tree 15 ft or so, not common	16.501889	S	179.961674	E	DD	7	GAZ	-16.501889	179.961674	0	0				Solanum	ratale	D.McClelland
175	K		K000922637	Horne, J.		679	[a]		0	6	1878		Solanaceae	Solanum ratale D.McClelland	Fiji	Viti Levu		Suna			small tree, wood light, used for making rafts, not common	18.129827	S	178.446572	E	DD		GAZ	-18.129827	178.446572	0	0				Solanum	ratale	D.McClelland
176	US	1965932		Smith, A.C.		5370			21	7	1947		Solanaceae	Solanum ratale D.McClelland	Fiji	Viti Levu	Nadroga-Navosa	Navai	Viti Levu: Mba [formerly Tholo North]: Valley of Nggaliwana Creek, north of the sawmill at Navai		Shrub 50 cm. high; corolla white; anthers yellow; fruit deep purple	17.613944	S	177.972964	E	DD	ca.	GAZ	-17.613944	177.972964	725	850				Solanum	ratale	D.McClelland
177	A			Smith, A.C.		5370			21	7	1947		Solanaceae	Solanum ratale D.McClelland	Fiji	Viti Levu	Nadroga-Navosa	Navai	Viti Levu: Mba [formerly Tholo North]: Valley of Nggaliwana Creek, north of the sawmill at Navai	Along stream. Dense forest	Shrub 50 cm. high; corolla white; anthers yellow; fruit deep purple	17.613944	S	177.972964	E	DD	ca.	GAZ	-17.613944	177.972964	725	850				Solanum	ratale	D.McClelland
178	P		P00299978	Blanchon, J.P.		1444			22	1	1965		Solanaceae	Solanum semisucculentum D.McClelland	New Caledonia	Nord		Dôme de Tiébaghi		maquis arbustif		20.458999	S	164.212562	E	DD		GAZ	-20.458999	164.212562	0	0				Solanum	semisucculentum	D.McClelland
179	NOU		NOU017359	Blanchon, J.P.		1444			22	1	1965		Solanaceae	Solanum semisucculentum D.McClelland	New Caledonia	Nord		Dôme de Tiébaghi		sol ferrugineux		20.458999	S	164.212562	E	DD		GAZ	-20.458999	164.212562	0	0				Solanum	semisucculentum	D.McClelland
180	G		G00035473	Catala-Stucki, I.		160			7	1	1962		Solanaceae	Solanum semisucculentum D.McClelland	New Caledonia	Nord			Mine Oubliée [near Pic Poya]	Am Strande		21.17	S	165.06	E	DMS	4	GAZ	-21.283333	165.1	0	0				Solanum	semisucculentum	D.McClelland
181	NOU		NOU002873	Dagostini, G.		766		Fambart-Tinel, J. & Roumagnac, F.	20	1	2004		Solanaceae	Solanum semisucculentum D.McClelland	New Caledonia	Nord		Népoui	Nord du lieu dit, sur le piemont des pentes Est de la Tiébaghi	Plateau	Ht.: 50 cm. Fruits mûrs noirs.	20.472572	S	164.202165	E	DD	4	GAZ	-20.472572	164.202165	0	0				Solanum	semisucculentum	D.McClelland
182	P		P00299980	Däniker, A.U.		1451			15	3	1925		Solanaceae	Solanum semisucculentum D.McClelland	New Caledonia	Nord		Dôme de Tiébaghi	plateau		kleiner strauch mit weissen Bluten; gelben Fruchten	20.456714	S	164.206743	E	DD		GAZ	-20.456714	164.206743	0	0				Solanum	semisucculentum	D.McClelland
183	P		P00299983	Denizot, G.		s.n.			24	9	1961		Solanaceae	Solanum semisucculentum D.McClelland	New Caledonia	Nord		Dôme de Tiébaghi		maquis de sommet		20.457776	S	164.209923	E	DD		GAZ	-20.457776	164.209923	0	0				Solanum	semisucculentum	D.McClelland
184	NOU		NOU017342	Hoff, M.		2975			8	11	1980		Solanaceae	Solanum semisucculentum D.McClelland	New Caledonia	Nord		Dôme de Tiébaghi				20.456388	S	164.210758	E	DD		GAZ	-20.456388	164.210758	0	0				Solanum	semisucculentum	D.McClelland
185	P		P00298926	Jaffré, T.		492			9	11	1971		Solanaceae	Solanum semisucculentum D.McClelland	New Caledonia	Nord		Mont Boulinda		forêt humide sur terrain serpentineux		21.304808	S	165.150391	E	DD		GAZ	-21.304808	165.150391	500	0				Solanum	semisucculentum	D.McClelland
186	NOU		NOU017352	Jaffré, T.		492			9	11	1971		Solanaceae	Solanum semisucculentum D.McClelland	New Caledonia	Nord		Mont Boulinda		vegetation secondaire		21.304808	S	165.150391	E	DD		GAZ	-21.304808	165.150391	500	0				Solanum	semisucculentum	D.McClelland
187	NOU		NOU17360	Jaffré, T.		1283			21	3	1974		Solanaceae	Solanum semisucculentum D.McClelland	New Caledonia	Nord		Mont Boulinda		shrub-covered slopes		21.314247	S	165.146382	E	DD		GAZ	-21.314247	165.146382	100	0				Solanum	semisucculentum	D.McClelland
188	P		P00300073	Jaffré, T.		1283			21	3	1974		Solanaceae	Solanum semisucculentum D.McClelland	New Caledonia	Nord		Mont Boulinda		formation paraforestière		21.314247	S	165.146382	E	DD		GAZ	-21.314247	165.146382	100	0				Solanum	semisucculentum	D.McClelland
189	NOU		NOU17361	Jaffré, T.		1283			21	3	1974		Solanaceae	Solanum semisucculentum D.McClelland	New Caledonia	Nord		Mont Boulinda		formation paraforestière		21.314247	S	165.146382	E	DD		GAZ	-21.314247	165.146382	100	0				Solanum	semisucculentum	D.McClelland
190	P		P00364544	Jaffré, T.		1415	bis		15	11	1975		Solanaceae	Solanum semisucculentum D.McClelland	New Caledonia	Nord		Dôme de Tiébaghi		forêt humide en ravins; en lisère de la forêt	plante sous-arbustive	20.464825	S	164.214019	E	DD	4	GAZ	-20.464825	164.214019	350	0				Solanum	semisucculentum	D.McClelland
191	NOU		NOU017369	Jaffré, T.		1415			15	10	1975		Solanaceae	Solanum semisucculentum D.McClelland	New Caledonia	Nord		Dôme de Tiébaghi	Mt. Ninga	restes de forêt et maqui dégradé sur terrain rocheux serpentineux	buisson 1 m	20.457499	S	164.212682	E	DD		GAZ	-20.457499	164.212682	1000	0				Solanum	semisucculentum	D.McClelland
192	P		P00364543	Jaffré, T.		1415			15	10	1975		Solanaceae	Solanum semisucculentum D.McClelland	New Caledonia	Nord		Dôme de Tiébaghi	Mt. Ninga	maquis arbustif	buisson 1 m	20.457499	S	164.212682	E	DD		GAZ	-20.457499	164.212682	1000	0				Solanum	semisucculentum	D.McClelland
193	NOU		NOU017351	Jaffré, T.		1498			15	11	1975		Solanaceae	Solanum semisucculentum D.McClelland	New Caledonia	Nord			Tangadiou base Tiébaghi			20.508978	S	164.223437	E	DD	4	gaz	-20.508978	164.223437	0	0				Solanum	semisucculentum	D.McClelland
194	NOU		NOU017353	Jaffré, T.		1824			15	11	1976		Solanaceae	Solanum semisucculentum D.McClelland	New Caledonia	Nord			Plateau de la Tiébaghi	Maquis arbustif	Buisson 1 m.	20.456388	S	164.210758	E	DD	4	GAZ	-20.456388	164.210758	500	0				Solanum	semisucculentum	D.McClelland
195	P		P00298927	Jaffré, T.		1824			15	11	1976		Solanaceae	Solanum semisucculentum D.McClelland	New Caledonia	Nord			Plateau de la Tiébaghi	Lisière de forêt.	Buisson 1 m.	20.456388	S	164.210758	E	DD	4	GAZ	-20.456388	164.210758	500	0				Solanum	semisucculentum	D.McClelland
196	NOU		NOU017354	Jaffré, T.		2183			27	7	1972		Solanaceae	Solanum semisucculentum D.McClelland	New Caledonia	Nord		Massif Boulinda	Secteur Col Nekoro	Lisière de forêt.	Arbuste 50 cm-1 m.	21.20228	S	165.059084	E	DD	4	GAZ	-21.20228	165.059084	0	0				Solanum	semisucculentum	D.McClelland
197	P		P00300076	MacKee, H.S.		14921			9	5	1966		Solanaceae	Solanum semisucculentum D.McClelland	New Caledonia	Nord		Dôme de Tiébaghi	pente sud-ouest		arbuste 1m; tiges pourpres; feuilles vert très foncé brillant en dessus, vert foncé brillant en dessous; boutons floraux blancs; fruits oranges	20.459127	S	164.197619	E	DD		GAZ	-20.459127	164.197619	300	500				Solanum	semisucculentum	D.McClelland
198	K		K001155400	MacKee, H.S.		14921			9	5	1966		Solanaceae	Solanum semisucculentum D.McClelland	New Caledonia	Nord		Dôme de Tiébaghi	pente sud-ouest	maque sur terrain rocheux serpentineux	arbuste 1m; tiges pourpres; feuilles vert très foncé brillant en dessus, vert foncé brillant en dessous; boutons floraux blancs; fruits oranges	20.459127	S	164.197619	E	DD		GAZ	-20.459127	164.197619	300	500				Solanum	semisucculentum	D.McClelland
199	NOU		NOU017061	MacKee, H.S.		15272			9	7	1966		Solanaceae	Solanum semisucculentum D.McClelland	New Caledonia	Nord		Mont Kaala	pente nord	vegetation secondaire	fruit jaunes à dessins vert	20.599336	S	164.380391	E	DD		GAZ	-20.599336	164.380391	400	700				Solanum	semisucculentum	D.McClelland
200	P		P00300077	MacKee, H.S.		15272			9	7	1966		Solanaceae	Solanum semisucculentum D.McClelland	New Caledonia	Nord		Mont Kaala	pente nord	maquis sur terrain rocheux serpentineux	fruit jaunes à dessins vert	20.599336	S	164.380391	E	DD		GAZ	-20.599336	164.380391	400	700				Solanum	semisucculentum	D.McClelland
201	K		K000922613	MacKee, H.S.		15272			9	7	1966		Solanaceae	Solanum semisucculentum D.McClelland	New Caledonia	Nord		Mont Kaala	pente nord	maquis sur terrain rocheux serpentineux	fruit jaunes à dessins vert	20.599336	S	164.380391	E	DD		GAZ	-20.599336	164.380391	400	700				Solanum	semisucculentum	D.McClelland
202	P		P00300078	MacKee, H.S.		16152			25	12	1966		Solanaceae	Solanum semisucculentum D.McClelland	New Caledonia	Nord		Mont Kaala	pente nord	maquis sur terrain rocheux serpentineux	arbuste 1 m, très commun; feuilles vert foncé brillant, un peu plus clair en dessous; fleurs blanches; fruits mûrs oranges, mous	20.599336	S	164.380391	E	DD		GAZ	-20.599336	164.380391	700	0				Solanum	semisucculentum	D.McClelland
203	NY	NY01099000	1099000	MacKee, H.S.		16152			25	12	1966		Solanaceae	Solanum semisucculentum D.McClelland	New Caledonia	Nord		Mont Kaala	pente nord	maquis sur terrain rocheux serpentineux	arbuste 1 m, très commun; feuilles vert foncé brillant, un peu plus clair en dessous; fleurs blanches; fruits mûrs oranges, mous	20.599336	S	164.380391	E	DD		GAZ	-20.599336	164.380391	700	0				Solanum	semisucculentum	D.McClelland
204	A			MacKee, H.S.		16152			25	12	1966		Solanaceae	Solanum semisucculentum D.McClelland	New Caledonia	Nord		Mont Kaala	pente nord	maquis sur terrain rocheux serpentineux	arbuste 1 m, très commun; feuilles vert foncé brillant, un peu plus clair en dessous; fleurs blanches; fruits mûrs oranges, mous	20.599336	S	164.380391	E	DD		GAZ	-20.599336	164.380391	700	0				Solanum	semisucculentum	D.McClelland
205	K		K001155401	MacKee, H.S.		16152			25	12	1966		Solanaceae	Solanum semisucculentum D.McClelland	New Caledonia	Nord		Mont Kaala	pente nord	maquis sur terrain rocheux serpentineux	arbuste 1 m, très commun; feuilles vert foncé brillant, un peu plus clair en dessous; fleurs blanches; fruits mûrs oranges, mous	20.599336	S	164.380391	E	DD		GAZ	-20.599336	164.380391	700	0				Solanum	semisucculentum	D.McClelland
206	NOU		NOU017060	MacKee, H.S.		16152			25	12	1966		Solanaceae	Solanum semisucculentum D.McClelland	New Caledonia	Nord		Mont Kaala	pente nord	maquis sur terrain rocheux serpentineux	arbuste 1 m, très commun; feuilles vert foncé brillant, un peu plus clair en dessous; fleurs blanches; fruits mûrs oranges, mous	20.599336	S	164.380391	E	DD		GAZ	-20.599336	164.380391	700	0				Solanum	semisucculentum	D.McClelland
207	L		L.4312511	MacKee, H.S.		16152			25	12	1966		Solanaceae	Solanum semisucculentum D.McClelland	New Caledonia	Nord		Mont Kaala	pente nord	maquis sur terrain rocheux serpentineux	arbuste 1 m, très commun; feuilles vert foncé brillant, un peu plus clair en dessous; fleurs blanches; fruits mûrs oranges, mous	20.599336	S	164.380391	E	DD		GAZ	-20.599336	164.380391	700	0				Solanum	semisucculentum	D.McClelland
208	P		P00300065	MacKee, H.S.		22193			8	7	1970		Solanaceae	Solanum semisucculentum D.McClelland	New Caledonia	Nord		Mont Kopéto	Haute Népoui, Oué Péoué, contrefort sud de Kopéto	maquis sur terrain rocheux serpentineux	arbuste 1 m; feuilles vert clair brillant, un pue plus claires en dessous; jeunes feuilles teintées de pourpre; fleurs blanches	21.200074	S	165.021112	E	DD		GAZ	-21.200074	165.021112	0	0				Solanum	semisucculentum	D.McClelland
209	P		P00300066	MacKee, H.S.		22437			16	8	1970		Solanaceae	Solanum semisucculentum D.McClelland	New Caledonia	Nord		Koné	Kataviti	fôret seche	arbuste 50 cm; feuilles vert concée en dessus, vert clair en dessous; fleurs blanches à étamines jaunes; jeunes fruits verts	21.010515	S	164.837447	E	DD	4	GAZ	-21.010515	164.837447	0	0				Solanum	semisucculentum	D.McClelland
210	P		P00300068	MacKee, H.S.		25571			1	6	1972		Solanaceae	Solanum semisucculentum D.McClelland	New Caledonia	Nord		Mont Boulinda		formation paraforestière	arbuste; feuilles vert foncé brillant en dessus, vert clair brillant en dessous; pétales blanc teintés en dehors en violet; étamines jaunes; fruits verts (récolté par M. Corbasson)	21.225677	S	165.147552	E	DD		GAZ	-21.225677	165.147552	1200	0				Solanum	semisucculentum	D.McClelland
211	P		P00300069	MacKee, H.S.		25953			30	11	1972		Solanaceae	Solanum semisucculentum D.McClelland	New Caledonia	Nord		Dôme de Tiébaghi		maque sur terrain rocheux serpentineux	arbuste étalé 50 cm; feuilles très vert foncé brillant en dessus, vert clair brillant en dessous; fleurs blanches à étamines jaunes; fruits verts	20.460876	S	164.194086	E	DD		GAZ	-20.460876	164.194086	400	0				Solanum	semisucculentum	D.McClelland
212	K		K000922614	MacKee, H.S.		25953			30	11	1972		Solanaceae	Solanum semisucculentum D.McClelland	New Caledonia	Nord		Dôme de Tiébaghi		restes de forêt et maqui dégradé sur terrain rocheux serpentineux	arbuste étalé 50 cm; feuilles très vert foncé brillant en dessus, vert clair brillant en dessous; fleurs blanches à étamines jaunes; fruits verts	20.460876	S	164.194086	E	DD		GAZ	-20.460876	164.194086	400	0				Solanum	semisucculentum	D.McClelland
213	L		L.4307699	MacKee, H.S.		25953			30	11	1972		Solanaceae	Solanum semisucculentum D.McClelland	New Caledonia	Nord		Dôme de Tiébaghi		restes de forêt et maqui dégradé sur terrain rocheux serpentineux	arbuste étalé 50 cm; feuilles très vert foncé brillant en dessus, vert clair brillant en dessous; fleurs blanches à étamines jaunes; fruits verts	20.460876	S	164.194086	E	DD		GAZ	-20.460876	164.194086	400	0				Solanum	semisucculentum	D.McClelland
214	NOU		NOU017063	MacKee, H.S.		35432			8	7	1978		Solanaceae	Solanum semisucculentum D.McClelland	New Caledonia	Nord		Dôme de Tiébaghi	plateau central		arbuste multicaule 2 m; pétales mauves en dehors, blanc en dedans, anthères jaunes	20.456714	S	164.206743	E	DD		GAZ	-20.456714	164.206743	500	0				Solanum	semisucculentum	D.McClelland
215	P		P00299988	MacKee, H.S.		35432			8	7	1978		Solanaceae	Solanum semisucculentum D.McClelland	New Caledonia	Nord		Dôme de Tiébaghi	plateau central		arbuste multicaule 2 m; pétales mauves en dehors, blanc en dedans, anthères jaunes	20.456714	S	164.206743	E	DD		GAZ	-20.456714	164.206743	500	0				Solanum	semisucculentum	D.McClelland
216	L		L.4307667	MacKee, H.S.		35432			8	7	1978		Solanaceae	Solanum semisucculentum D.McClelland	New Caledonia	Nord		Dôme de Tiébaghi	plateau central		arbuste multicaule 2 m; pétales mauves en dehors, blanc en dedans, anthères jaunes	20.456714	S	164.206743	E	DD		GAZ	-20.456714	164.206743	500	0				Solanum	semisucculentum	D.McClelland
217	P		P00578669	MacKee, H.S.		41156			8	1	1983		Solanaceae	Solanum semisucculentum D.McClelland	New Caledonia	Nord		Dôme de Tiébaghi	Koumac, Chagrin	sol ferrugineux	arbuste étalé 1 m; feuilles vert foncé brillant en dessus, vert clair brillant en dessous; fruits jaunes puis rouge vif	20.473489	S	164.242323	E	DD		GAZ	-20.473489	164.242323	300	0				Solanum	semisucculentum	D.McClelland
218	MO			McClelland, D.		554		Nee, M.	15	7	2009		Solanaceae	Solanum semisucculentum D.McClelland	New Caledonia	Nord		Dôme de Tiébaghi	on the plateau south of the old town			20.27237	S	164.12485	E	DMS		SPEC	-20.456583	164.213472	590	0				Solanum	semisucculentum	D.McClelland
219	NY			McClelland, D.		554		Nee, M.	15	7	2009		Solanaceae	Solanum semisucculentum D.McClelland	New Caledonia	Nord		Dôme de Tiébaghi	on the plateau south of the old town			20.27237	S	164.12485	E	DMS		SPEC	-20.456583	164.213472	590	0				Solanum	semisucculentum	D.McClelland
220	NOU		NOU054503	McClelland, D.		554		Nee, M.	15	7	2009		Solanaceae	Solanum semisucculentum D.McClelland	New Caledonia	Nord		Dôme de Tiébaghi	on the plateau south of the old town			20.27237	S	164.12485	E	DMS		SPEC	-20.456583	164.213472	590	0				Solanum	semisucculentum	D.McClelland
221	P			McClelland, D.		554		Nee, M.	15	7	2009		Solanaceae	Solanum semisucculentum D.McClelland	New Caledonia	Nord		Dôme de Tiébaghi	on the plateau south of the old town			20.27237	S	164.12485	E	DMS		SPEC	-20.456583	164.213472	590	0				Solanum	semisucculentum	D.McClelland
222	NOU		NOU17344	McPherson, G.		3303			8	11	1980		Solanaceae	Solanum semisucculentum D.McClelland	New Caledonia	Nord		Dôme de Tiébaghi	ca. 12 air-km NW of Koumac		treelet 1.5 m; leaves dark green; corolla white, anthers yellow; fruit green	20.45954	S	164.206044	E	DD		GAZ	-20.45954	164.206044	600	0	ca.			Solanum	semisucculentum	D.McClelland
223	PTBG	32935		McPherson, G.		3303			8	11	1980		Solanaceae	Solanum semisucculentum D.McClelland	New Caledonia	Nord		Dôme de Tiébaghi	ca. 12 air-km NW of Koumac	summit maquis	treelet 1.5 m; leaves dark green; corolla white, anthers yellow; fruit green	20.45954	S	164.206044	E	DD		GAZ	-20.45954	164.206044	600	0	ca.			Solanum	semisucculentum	D.McClelland
224	NSW		NSW594228	McPherson, G.		3303			8	11	1980		Solanaceae	Solanum semisucculentum D.McClelland	New Caledonia	Nord		Dôme de Tiébaghi	ca. 12 air-km NW of Koumac	summit maquis	treelet 1.5 m; leaves dark green; corolla white, anthers yellow; fruit green	20.45954	S	164.206044	E	DD		GAZ	-20.45954	164.206044	600	0	ca.			Solanum	semisucculentum	D.McClelland
225	MO	2924404		McPherson, G.		3303			8	11	1980		Solanaceae	Solanum semisucculentum D.McClelland	New Caledonia	Nord		Dôme de Tiébaghi	ca. 12 air-km NW of Koumac	summit maquis	treelet 1.5 m; leaves dark green; corolla white, anthers yellow; fruit green	20.45954	S	164.206044	E	DD		GAZ	-20.45954	164.206044	600	0	ca.			Solanum	semisucculentum	D.McClelland
226	P		P00301276	McPherson, G.		3303			8	11	1980		Solanaceae	Solanum semisucculentum D.McClelland	New Caledonia	Nord		Dôme de Tiébaghi	ca. 12 air-km NW of Koumac	summit maquis	treelet 1.5 m; leaves dark green; corolla white, anthers yellow; fruit green	20.45954	S	164.206044	E	DD		GAZ	-20.45954	164.206044	600	0	ca.			Solanum	semisucculentum	D.McClelland
227	NOU		NOU017343	McPherson, G.		6169			20	12	1983		Solanaceae	Solanum semisucculentum D.McClelland	New Caledonia	Nord		Tiébaghi Massif	N of Koumac, scrub on summit		Treelet 1.5 m tall. Fruit green.	20.457811	S	164.215102	E	DD	4	GAZ	-20.457811	164.215102	550	0	ca.			Solanum	semisucculentum	D.McClelland
228	MO			McPherson, G.		6169			20	12	1983		Solanaceae	Solanum semisucculentum D.McClelland	New Caledonia	Nord		Tiébaghi Massif	N of Koumac, scrub on summit		Treelet 1.5 m tall. Fruit green.	20.457811	S	164.215102	E	DD	4	GAZ	-20.457811	164.215102	550	0	ca.			Solanum	semisucculentum	D.McClelland
229	PTBG	27620		McPherson, G.		6169			20	12	1983		Solanaceae	Solanum semisucculentum D.McClelland	New Caledonia	Nord		Tiébaghi Massif	N of Koumac, scrub on summit		Treelet 1.5 m tall. Fruit green.	20.457811	S	164.215102	E	DD	4	GAZ	-20.457811	164.215102	550	0	ca.			Solanum	semisucculentum	D.McClelland
230	NOU		NOU031406	Munzinger, J.		4959		Barrabé, L. & Rigault, F.	23	1	2008		Solanaceae	Solanum semisucculentum D.McClelland	New Caledonia	Nord			Poya, Boulinda, base	maquis; sol ultramafique	Sous-arbrisseau de 50 cm, fleur blanche, bord de piste, individu isolé.	21.241185	S	165.154894	E	DD		SPEC	-21.241185	165.154894	0	0				Solanum	semisucculentum	D.McClelland
231	NOU		NOU052245	Munzinger, J.		7575		Lowry II, P.P. & Gemmill, C.E.C.	14	4	2014		Solanaceae	Solanum semisucculentum D.McClelland	New Caledonia	Nord			Comune Koumac, Tiébaghi, sur le plateau, côté Est	tableland	Nervation pourpre dessous, fruit vert, plusieurs pieds vus.	20.456855	S	164.208631	E	DD		SPEC	-20.456855	164.208631	0	0				Solanum	semisucculentum	D.McClelland
232	NOU		NOU020052	Pillon, Y.		775		Barrière, R. & Rigault, F.	25	7	2007		Solanaceae	Solanum semisucculentum D.McClelland	New Caledonia	Nord			Dôme de la Tiébaghi, Commune de Koumac	Waldränder	Fruits verts, Espèce très présente sur les pistes et les remblais mais peu ou pas présente dans la végétation primaire.	20.456855	S	164.208631	E	DD		SPEC	-20.456855	164.208631	400	600				Solanum	semisucculentum	D.McClelland
233	NOU		NOU017340	Sévenet, T.		685			13	6	1974		Solanaceae	Solanum semisucculentum D.McClelland	New Caledonia	Nord			Pentes du Dôme de Tiébaghi			20.456388	S	164.210758	E	DD	4	GAZ	-20.456388	164.210758	0	0				Solanum	semisucculentum	D.McClelland
234	NOU		NOU017009	Suprin, B.		254			20	2	1978		Solanaceae	Solanum semisucculentum D.McClelland	New Caledonia	Nord			Route minière d'accès au Bulinda			21.204336	S	165.07196	E	DD	4	GAZ	-21.204336	165.07196	0	0				Solanum	semisucculentum	D.McClelland
235	MO	3708251		Symon, D.E.		s.n.			30	7	1984		Solanaceae	Solanum semisucculentum D.McClelland	Australia	South Australia		Adelaide	pot grown, Waite Agricultural Institute	maquis, terrain serpentineux	from seed of MacKee 41156 ex New Caledonia; flowers white, largely self sterile	0		0					0	0	0	0				Solanum	semisucculentum	D.McClelland
236	NY	NY00828277	828277	Symon, D.E.		s.n.			30	7	1984		Solanaceae	Solanum semisucculentum D.McClelland	Australia	South Australia		Adelaide	pot grown, Waite Agricultural Institute		from seed of MacKee 41156 ex New Caledonia; flowers white, largely self sterile	0		0					0	0	0	0				Solanum	semisucculentum	D.McClelland
237	MO	3708096		Symon, D.E.		s.n.			30	7	1984		Solanaceae	Solanum semisucculentum D.McClelland	Australia	South Australia		Adelaide	pot grown, Waite Agricultural Institute		from seed of MacKee 41156 ex New Caledonia; flowers white, largely self sterile	0		0					0	0	0	0				Solanum	semisucculentum	D.McClelland
238	NOU		NOU017357	Veillon, J.M.		129			26	4	1965		Solanaceae	Solanum semisucculentum D.McClelland	New Caledonia	Nord		Mont Boulinda	Maquis autour du camp	Maquis +/- ouvert; sol avec recouvrement hypermagnésien.		21.314247	S	165.146382	E	DD	4	GAZ	-21.314247	165.146382	550	0				Solanum	semisucculentum	D.McClelland
239	P		P00299993	Veillon, J.M.		129			26	4	1965		Solanaceae	Solanum semisucculentum D.McClelland	New Caledonia	Nord		Mont Boulinda	Maquis autour du camp			21.314247	S	165.146382	E	DD	4	GAZ	-21.314247	165.146382	550	0				Solanum	semisucculentum	D.McClelland
240	NOU		NOU017358	Veillon, J.M.		361			17	8	1965		Solanaceae	Solanum semisucculentum D.McClelland	New Caledonia	Nord		Dôme de Tiébaghi		Bord de creek		20.456553	S	164.214233	E	DD	4	GAZ	-20.456553	164.214233	550	0	ca.			Solanum	semisucculentum	D.McClelland
241	NOU			Veillon, J.M.		1268			26	7	1967		Solanaceae	Solanum semisucculentum D.McClelland	New Caledonia	Nord			Massif du Boulinda	Maquis dense et bas		21.204336	S	165.07196	E	DD	4	GAZ	-21.204336	165.07196	450	0	ca.			Solanum	semisucculentum	D.McClelland
242	P		P00299994	Veillon, J.M.		1268			26	7	1967		Solanaceae	Solanum semisucculentum D.McClelland	New Caledonia	Nord			Massif du Boulinda	Bord de creek		21.204336	S	165.07196	E	DD	4	GAZ	-21.204336	165.07196	450	0	ca.			Solanum	semisucculentum	D.McClelland
243	K		K000922615	Veillon, J.M.		1268			26	7	1967		Solanaceae	Solanum semisucculentum D.McClelland	New Caledonia	Nord			Massif du Boulinda	Bord de creek		21.204336	S	165.07196	E	DD	4	GAZ	-21.204336	165.07196	450	0	ca.			Solanum	semisucculentum	D.McClelland
244	NOU		NOU017355	Veillon, J.M.		1457			25	11	1967		Solanaceae	Solanum semisucculentum D.McClelland	New Caledonia	Nord		Dôme de Tiébaghi		Exposition: W. Maquis serpentineux.		20.456553	S	164.214233	E	DD	4	GAZ	-20.456553	164.214233	550	0	ca.			Solanum	semisucculentum	D.McClelland
245	P		P00298944	Veillon, J.M.		1457			25	11	1967		Solanaceae	Solanum semisucculentum D.McClelland	New Caledonia	Nord		Dôme de Tiébaghi		Maquis dense et bas		20.456553	S	164.214233	E	DD	4	GAZ	-20.456553	164.214233	550	0	ca.			Solanum	semisucculentum	D.McClelland
246	NOU		NOU017274	Virot, R.		1274			27	10	1943		Solanaceae	Solanum semisucculentum D.McClelland	New Caledonia	Nord			Pentes Ouest du Dôme de la Tiébaghi	Vu un seul pied, au niveau du passage difficile	Arbuste de ca. 1 metre. Fleurs blanches, lavées de mauve.	20.458849	S	164.219826	E	DD	4	GAZ	-20.458849	164.219826	500	0	ca.			Solanum	semisucculentum	D.McClelland
247	A			Virot, R.		1274			27	10	1943		Solanaceae	Solanum semisucculentum D.McClelland	New Caledonia	Nord			Pentes Ouest du Dôme de la Tiébaghi	Exposition: W. Maquis serpentineux.	Arbuste de ca. 1 metre. Fleurs blanches, lavées de mauve.	20.458849	S	164.219826	E	DD	4	GAZ	-20.458849	164.219826	500	0	ca.			Solanum	semisucculentum	D.McClelland
248	P		P00299997	Virot, R.		1274			27	10	1943		Solanaceae	Solanum semisucculentum D.McClelland	New Caledonia	Nord			Pentes Ouest du Dôme de la Tiébaghi	Exposition: W. Maquis serpentineux.	Arbuste de ca. 1 metre. Fleurs blanches, lavées de mauve.	20.458849	S	164.219826	E	DD	4	GAZ	-20.458849	164.219826	500	0	ca.			Solanum	semisucculentum	D.McClelland
249	P		P00299996	Virot, R.		1274			27	10	1943		Solanaceae	Solanum semisucculentum D.McClelland	New Caledonia	Nord			Pentes Ouest du Dôme de la Tiébaghi	Exposition: W. Maquis serpentineux.	Arbuste de ca. 1 metre. Fleurs blanches, lavées de mauve.	20.458849	S	164.219826	E	DD	4	GAZ	-20.458849	164.219826	500	0	ca.			Solanum	semisucculentum	D.McClelland
250	P		P00300083	Webster, G.		19234		Jaffré, T.	12	12	1973		Solanaceae	Solanum semisucculentum D.McClelland	New Caledonia	Nord		Mont Boulinda	above Riv. Ouaha, E of Muéo	old garden clearings	shrub 1.5 m; flowers white	21.268756	S	165.101017	E	DD		SPEC	-21.268756	165.101017	100	200				Solanum	semisucculentum	D.McClelland
251	NOU		NOU017276	Webster, G.		19234		Jaffré, T.	12	12	1973		Solanaceae	Solanum semisucculentum D.McClelland	New Caledonia	Nord		Mont Boulinda	above Riv. Ouaha, E of Muéo	shrub-covered slopes	shrub 1.5 m; flowers white	21.268756	S	165.101017	E	DD		SPEC	-21.268756	165.101017	100	200				Solanum	semisucculentum	D.McClelland
252	BM		BM000846965	Baker, J.G.		58			24	11	1933		Solanaceae	Solanum vanuatuense D.McClelland	Vanuatu	Espiritu Santo		Hog Harbour	New Hebrides, Hog Harbour	forest	white petals, yellow stamens, green berries	15.142495	S	167.102958	E	DD	ca.	GAZ	-15.142495	167.102958	0	0				Solanum	vanuatuense	D.McClelland
253	P		P00351289	Bourdy, G.		442			12	2	1986		Solanaceae	Solanum vanuatuense D.McClelland	Vanuatu	Anatom		Anatom	entre Unmetch et Anelgout 'Neinopon'		herbe dressé; fleurs blanches; feuilles vellues	20.24327	S	169.818111	E	DD		GAZ	-20.24327	169.818111	0	0				Solanum	vanuatuense	D.McClelland
254	K		K000922588	Bourdy, G.		442			12	2	1986		Solanaceae	Solanum vanuatuense D.McClelland	Vanuatu	Anatom		Anatom	entre Unmetch et Anelgout 'Neinopon'	bord du mer	herbe dressé; fleurs blanches; feuilles vellues	20.24327	S	169.818111	E	DD		GAZ	-20.24327	169.818111	0	0				Solanum	vanuatuense	D.McClelland
255	P		P00315287	Cabalion, P.		2247			25	7	1983		Solanaceae	Solanum vanuatuense D.McClelland	Vanuatu	Erromango		Erromango	entre Cook Bay et Ipota	among low herbage, table land		18.854364	S	169.284239	E	DD		GAZ	-18.854364	169.284239	5	0				Solanum	vanuatuense	D.McClelland
256	K		K000922589	Cabalion, P.		2247			25	7	1983		Solanaceae	Solanum vanuatuense D.McClelland	Vanuatu	Erromango		Erromango	entre Cook Bay et Ipota			18.854364	S	169.284239	E	DD		GAZ	-18.854364	169.284239	5	0				Solanum	vanuatuense	D.McClelland
257	K		k000922587	Cheesman, L.E.		38			26	7	1930		Solanaceae	Solanum vanuatuense D.McClelland	Vanuatu	Erromango		Erromango		in chinks of outcropping limestone rocks	fl. white	18.798644	S	169.131044	E	DD	7	GAZ	-18.798644	169.131044	0	0				Solanum	vanuatuense	D.McClelland
258	NSW		NSW594210	Green, P.S.		1103			15	7	1971		Solanaceae	Solanum vanuatuense D.McClelland	Vanuatu	Efate			N Efate, lower slopes of Pic Fatmalapa		shrub 50 cm high; flowers white; one berry found, turning yellow	17.551212	S	168.367838	E	DD		SPEC	-17.551212	168.367838	200	0				Solanum	vanuatuense	D.McClelland
259	K		k001155324	Green, P.S.		1103			15	7	1971		Solanaceae	Solanum vanuatuense D.McClelland	Vanuatu	Efate			N Efate, lower slopes of Pic Fatmalapa	in chinks of outcropping limestone rocks	shrub 50 cm high; flowers white; one berry found, turning yellow	17.551212	S	168.367838	E	DD		SPEC	-17.551212	168.367838	200	0				Solanum	vanuatuense	D.McClelland
260	P		P00315286	Green, P.S.		1103			15	7	1971		Solanaceae	Solanum vanuatuense D.McClelland	Vanuatu	Efate			N Efate, lower slopes of Pic Fatmalapa	in chinks of outcropping limestone rocks	shrub 50 cm high; flowers white; one berry found, turning yellow	17.551212	S	168.367838	E	DD		SPEC	-17.551212	168.367838	200	0				Solanum	vanuatuense	D.McClelland
261	A			Green, P.S.		1103			15	7	1971		Solanaceae	Solanum vanuatuense D.McClelland	Vanuatu	Efate			N Efate, lower slopes of Pic Fatmalapa	in chinks of outcropping limestone rocks	shrub 50 cm high; flowers white; one berry found, turning yellow	17.551212	S	168.367838	E	DD		SPEC	-17.551212	168.367838	200	0				Solanum	vanuatuense	D.McClelland
262	P		P00315285	Levat, D.		s.n.			0	10	1883		Solanaceae	Solanum vanuatuense D.McClelland	Vanuatu	Efate			'Nendroz' [Port Vila]	forest humide de Metrosideros oreomyrtus sur crête serpentineuse	arbuste vert clair 1-2 m; fleur bl. étamines jaunes, ressemble l'aubergine; fruit vert rond	17.733026	S	168.32842	E	DD		GAZ	-17.733026	168.32842	0	0				Solanum	vanuatuense	D.McClelland
263	BM		BM000846966	MacGillivray, J.		s.n.			0	0	0	s.d.	Solanaceae	Solanum vanuatuense D.McClelland	Vanuatu	Anatom		Anatom	Anatom ('New Hebrides, Aneitum')	grows in grass		20.189361	S	169.816832	E	DD	7	GAZ	-20.189361	169.816832	0	0				Solanum	vanuatuense	D.McClelland
264	K		K001155328	Milne, W.G.		391			0	12	1856		Solanaceae	Solanum vanuatuense D.McClelland	Vanuatu	Futuna			'Funtuna'	on dry sparsely vegetated ridges and company with Greenwood 620, bracken fern and Casuarina equisitiifolia		19.532493	S	170.21714	E	DD	7	GAZ	-19.532493	170.21714	0	0				Solanum	vanuatuense	D.McClelland
265	P		P00315283	Schmid, B.		5149			0	11	1974		Solanaceae	Solanum vanuatuense D.McClelland	Vanuatu	Anatom		Anatom	sector de Umec [Umetch]	bord du mer	fl. blanche	20.237634	S	169.853859	E	DD	4	GAZ	-20.237634	169.853859	0	0				Solanum	vanuatuense	D.McClelland
266	NSW		NSW594209	Walsh, D.		208			0	0	1972		Solanaceae	Solanum vanuatuense D.McClelland	Vanuatu	Pentecost		Pentecost Island	N end			15.570046	S	168.161737	E	DD		GAZ	-15.570046	168.161737	0	0				Solanum	vanuatuense	D.McClelland
267																				Roches ultramafiques
